# Supplementary material for: Regional impacts of electricity system transition in Central Europe until 2035
Source: Nat Commun. 2020 Oct 2;11:4972. doi: 10.1038/s41467-020-18812-y (PMC7532153; doi:10.1038/s41467-020-18812-y)
Supplement: Supplementary file 2 — Supplementary Data 1 [file 41467_2020_18812_MOESM2_ESM.xlsx]

## Sheet: Figure_1
Scenario	Electricity generation costs (bn EUR/year)	Storage costs (bn EUR/year)	Transmission costs (bn EUR/year)	Total costs (bn EUR/year)	Transmission expansion [TWkm]	Biogas (GW)	Biomass waste (GW)	Woody biomass (GW)	Geothermal (GW)	Large hydro dams (GW)	Large run of river (GW)	Small-hydro (GW)	PHS storage (GW)	Wind - offshore (GW)	Wind - onshore (GW)	Solar PV - open field (GW)	Solar PV - rooftop (GW)	Nuclear (GW)	Coal (GW)	Lignite (GW)	Gas (GW)	Oil (GW)	Hydrogen storage (GW)	Battery storage (GW)	Biogas (TWh)	Biomass waste (TWh)	Woody biomass (TWh)	Geothermal (TWh)	Large hydro dams (TWh)	Large run of river (TWh)	Small-hydro (TWh)	Wind - offshore (TWh)	Wind - onshore (TWh)	Solar PV - open field (TWh)	Solar PV - rooftop (TWh)	Nuclear (TWh)	Coal (TWh)	Lignite (TWh)	Gas (TWh)	Oil (TWh)	GHG emissions (MtCO2)	Particulate matter (ktPM-10)	Land use (km2)	Jobs (thousands)
Frozen generation capacity	100.327	7.1341	4.75112	112.213	0	6.09589	2.56197	5.48516	0.0495674	25.735	17.6044	3.23885	22.2687	6.24506	53.6769	12.7271	42.463	70.3862	47.4327	29.7116	50.4138	8.98021	0	0	24.4784	21.1721	25.0077	0.433896	85.948	71.759	14.2612	27.0687	115.197	10.6446	35.8038	588.518	300.755	231.444	57.0134	4.32235	448.478	158.006	1719.17	274.722
Min. system costs (MGA 69)	112.655	7.13472	5.84921	125.639	24.7193	7.59901	5.02423	10.0204	0.907417	25.735	20.0001	3.97075	22.2687	40.9168	147.354	46.3064	186.783	40.628	31.5052	23.4633	52.4664	2.78974	0.000680286	0.00195899	29.1097	34.6885	41.026	7.87713	85.9112	62.9969	12.88	160.75	254.986	38.5954	163.625	331.254	189.756	160.17	46.7878	0.237056	304.519	118.118	2557.66	387.158
Max. regional equality (MGA 20)	119.312	7.2723	5.63204	132.216	19.0048	9.46443	4.68461	10.9661	1.39062	25.735	20.1736	5.91461	22.2687	11.8754	179.018	63.9911	269.075	40.782	23.5461	15.5359	52.43	6.23007	0.0762347	0.654093	44.5176	32.9677	57.1186	12.0867	85.8989	65.8045	21.8249	46.8801	287.268	47.9803	225.63	335.657	158.504	111.576	83.5975	1.76244	260.806	108.442	2833.15	383.924
Max. renewables (MGA 26)	113.078	15.1782	6.16957	134.426	33.149	6.19345	3.87819	12.8026	0.097182	25.735	21.0964	4.2771	22.2687	46.186	198.348	65.3851	264.306	45.8181	1.34056	23.2645	0.933382	0	1.92265	44.9886	26.1247	24.834	57.6398	0.821182	85.2815	58.7886	12.9667	172.96	320.48	51.4899	225.566	366.48	8.06384	150.468	2.32411	0	144.143	77.0063	2824.04	415.508
MGA_1	114.72	7.1345	5.94777	127.802	27.3127	7.7254	4.73896	11.2457	0.94865	25.735	21.0201	4.91938	22.2687	32.1126	172.333	56.1783	230.028	40.7024	20.505	23.2408	36.5686	2.66301	0.00045788	0.00123513	31.4462	32.1085	50.444	8.22564	85.9005	64.9159	15.7817	124.867	283.591	45.4901	198.806	331.388	127.041	158.271	54.4636	1.69689	260.738	109.014	2739.99	394.433
MGA_2	114.783	7.14101	6.01208	127.936	29.0049	8.19246	4.61934	11.7062	0.210328	25.735	20.5545	4.94365	22.2687	44.9617	158.64	56.4062	212.064	40.6132	21.8904	17.4764	50.5281	3.46529	0.00461523	0.0304865	35.4828	31.7703	54.6799	1.80995	85.8995	64.1515	16.7473	173.296	264.173	46.5643	183.787	331.51	140.314	121.467	66.391	0.885808	245.165	103.195	2702.99	396.63
MGA_3	114.341	13.9341	6.12291	134.398	31.9212	7.73434	4.63745	12.0639	0.072782	25.735	21.0011	5.17919	22.2687	31.3958	186.928	65.2469	242.896	45.8181	16.1865	18.0101	22.0976	0	2.32163	36.1154	31.2339	30.825	53.2161	0.628226	85.8548	62.8242	17.9804	123.035	310.969	52.832	210.87	369.342	98.3197	119.834	38.8149	0	200.804	89.6252	2838.09	395.288
MGA_4	113.949	7.98948	5.85476	127.794	24.8652	7.40975	4.84096	10.5634	0.097182	25.735	20.4648	4.84476	22.2687	35.3357	161.803	64.499	226.809	43.5743	26.8884	21.8978	29.9514	0	0.0104379	5.31737	28.4565	32.0433	43.3722	0.840301	85.8307	60.5269	15.7556	133.269	269.679	51.2208	194.845	351.605	160.546	145.981	40.2719	0	267.957	107.237	2627.92	395.688
MGA_5	115.957	7.13635	5.90138	128.995	26.092	9.86481	4.84403	11.4149	1.29082	25.735	20.1024	5.29706	22.2687	38.8933	162.266	56.0676	225.553	33.9569	23.7608	19.318	54.0084	5.60917	0.002474	0.00725403	43.6757	33.9171	55.3114	11.1367	85.8954	65.664	18.9102	148.843	273.625	45.4717	194.964	278.755	155.698	137.184	69.6693	1.16507	274.186	113.854	2833.11	397.352
MGA_6	113.682	9.0725	6.03358	128.788	29.5706	7.53534	4.65407	10.6036	0.043582	25.735	20.8146	5.50335	22.2687	48.1834	168.774	59.0987	218.091	38.0228	18.0986	22.9556	36.4394	0.570776	0.0110258	12.0846	31.745	31.4854	48.2238	0.376015	85.9071	63.4369	18.7188	185.361	279.257	49.1535	188.323	308.977	112.217	155.435	54.4513	0.348055	245.809	104.03	2658.69	405.343
MGA_7	112.843	14.763	6.18182	133.787	33.4713	6.26494	3.78642	12.0175	0.067982	25.735	21.0964	4.39053	22.2687	47.5515	194.029	65.1816	267.224	45.8181	0.508267	25.0892	0.516212	0	2.4124	41.0467	26.3694	24.1791	53.7873	0.567518	85.1814	58.6161	13.0658	179.664	314.424	50.0164	226.436	366.468	3.07304	161.434	1.27717	0	148.781	78.0783	2760.72	417.777
MGA_8	119.56	7.14084	6.10385	132.804	31.4196	9.23423	5.53696	11.8998	1.39062	25.735	20.8177	5.65085	22.2687	28.4251	172.784	59.619	258.661	30.2304	33.8698	9.03648	61.7011	5.64977	0.00337823	0.0328207	42.0899	38.8815	61.6774	11.9936	85.9154	67.8198	20.6484	111.417	281.611	46.8872	223.633	249.026	229.959	65.5104	82.3622	0.883229	275.589	109.748	2833.74	392.16
MGA_9	115.605	7.1547	5.86933	128.629	25.2487	9.17439	4.96838	11.1764	1.27166	25.735	19.4962	5.67951	22.2687	32.1126	156.313	57.2602	218.886	40.0046	20.4932	18.7683	62.7097	5.63637	0.000471251	0.127406	41.6262	35.2108	56.0212	11.0572	85.8959	64.9983	20.5845	128.098	261.318	46.7851	189.293	329.327	136.392	133.989	79.0177	0.730012	259.473	109.668	2741.38	387.09
MGA_10	116.043	7.1363	5.77351	128.953	22.7273	9.11011	5.11186	10.4464	1.24602	25.735	19.7269	5.4246	22.2687	25.6645	167.183	57.8565	232.623	39.3298	17.8423	23.0205	58.5521	1.21477	0.00221476	0.00763446	41.6527	36.3467	52.8979	10.8288	85.9019	65.6173	19.3304	94.3731	281.293	46.4226	198.733	324.129	118.457	163.861	79.3445	0.277608	270.181	114.551	2756.18	388.287
MGA_11	114.704	7.14628	5.86585	127.716	25.1571	8.25557	4.54148	10.7554	0.898417	25.735	20.1487	4.92909	22.2687	44.9617	142.95	49.6685	224.467	43.4305	31.4457	20.2006	34.6415	3.64062	0.000460226	0.0748361	30.771	29.787	42.9787	7.79399	85.8966	58.9691	15.7592	168.053	235.614	40.0023	192.979	350.006	186.533	134.427	37.8994	1.1808	278.907	109.002	2580.35	399.514
MGA_12	112.961	13.4839	6.23626	132.681	34.9039	7.44648	4.67503	12.4288	0.067982	25.735	21.0964	4.89785	22.2687	35.8959	188.809	64.4966	237.517	45.8181	13.6063	24.5968	5.45576	0	3.07209	31.2379	28.6274	30.2055	50.9715	0.585049	85.8644	60.3319	15.3259	137.318	309.782	52.0651	206.824	366.629	79.3635	156.846	10.3161	0	206.236	93.3525	2868.43	403.416
MGA_13	116.726	7.13478	5.67027	129.532	20.0108	9.33557	4.7903	10.5534	1.22942	25.735	19.4484	5.43229	22.2687	25.5659	149.819	58.5766	236.61	41.4176	31.4998	18.0252	55.0158	6.40808	0.00072091	0.00226528	38.6697	33.6395	48.1305	10.6558	85.9135	62.2248	19.325	93.1551	251.205	45.8915	200.591	339.53	202.261	127.26	61.6283	0.666312	295.8	115.931	2682.29	386.498
MGA_14	113.674	7.13836	5.96446	126.777	27.7518	7.98329	4.71992	11.4161	0.072782	25.735	20.8726	4.6394	22.2687	32.1126	165.718	57.8854	216.571	42.6643	15.5077	23.8038	49.6965	0.56212	0.00458157	0.0139779	34.8667	32.789	53.9748	0.628627	85.9096	67.3987	16.7454	127.466	279.21	47.3793	187.009	349.506	99.5963	164.999	70.2919	0.161374	250.923	108.729	2742.7	389.531
MGA_15	112.261	11.9812	5.9989	130.241	28.658	7.64716	4.93344	10.8534	0.072782	25.735	21.0964	4.20153	22.2687	40.9168	173.996	64.3513	209.809	45.5359	17.794	26.4926	15.5517	0	3.73817	20.0143	28.7158	31.9421	43.3246	0.625039	85.8826	61.1366	13.3171	158.252	290.363	52.9624	180.595	364.621	102.955	168.761	25.1642	0	238.364	101.162	2732.58	401.158
MGA_16	116.536	7.13446	5.63791	129.309	19.1594	8.79566	5.00881	10.5523	0.909217	25.735	20.2748	4.70206	22.2687	25.0439	152.958	53.1995	231.971	40.1853	32.6747	17.1743	61.3195	5.80415	0.0004335	0.00102929	36.7289	35.4955	49.3923	7.90921	85.9202	66.8849	16.4733	91.4161	259.183	42.1252	198.212	329.979	213.076	122.844	64.8095	0.322916	300.593	117.214	2661.86	383.31
MGA_17	112.822	7.27187	5.91142	126.006	26.3563	8.86067	4.37891	10.8066	1.16882	25.735	19.783	5.06232	22.2687	48.1416	143.201	47.1727	187.512	35.9016	18.6093	25.5471	67.8591	4.8791	0.13788	0.481845	39.5486	31.4967	52.2854	10.1041	85.7861	67.1068	19.1873	192.14	245.087	39.6405	164.815	296.618	121.649	182.19	72.6728	0.287254	284.265	119.291	2661.11	394.594
MGA_18	115.071	8.10259	6.04035	129.214	29.7488	8.52122	4.65296	10.2933	0.067982	25.735	21.0964	4.91498	22.2687	47.2893	174.582	64.3856	209.706	40.4781	26.9261	11.11	39.1119	0	0.0135754	6.01574	35.849	31.0503	46.8069	0.58648	85.9022	63.5929	15.9476	179.457	290.818	53.1737	182.985	327.323	170.437	76.0598	54.2973	0	225.256	90.8421	2696.65	396.253
MGA_19	114.992	7.27251	5.87566	128.14	25.4152	7.83802	4.72814	10.4746	1.17762	25.735	19.9489	4.86106	22.2687	48.6839	155.285	52.2653	205.158	42.828	25.9767	12.6923	51.9291	4.87899	0.124222	0.523442	33.2944	32.3054	48.4147	10.2123	85.9063	62.4042	17.2865	187.775	256.021	43.0775	179.113	348.171	165.504	87.8788	61.7087	0.905627	234.36	94.6988	2562.41	392.45
MGA_20	119.312	7.2723	5.63204	132.216	19.0048	9.46443	4.68461	10.9661	1.39062	25.735	20.1736	5.91461	22.2687	11.8754	179.018	63.9911	269.075	40.782	23.5461	15.5359	52.43	6.23007	0.0762347	0.654093	44.5176	32.9677	57.1186	12.0867	85.8989	65.8045	21.8249	46.8801	287.268	47.9803	225.63	335.657	158.504	111.576	83.5975	1.76244	260.806	108.442	2833.15	383.924
MGA_21	113.898	13.9971	6.18989	134.085	33.6836	7.58709	4.80016	12.22	0.067982	25.735	21.0964	4.36802	22.2687	39.0849	183.515	64.1534	244.089	45.8181	14.6709	17.7757	17.2928	0	2.75902	35.3067	30.6259	31.7151	53.6636	0.581452	85.5727	61.7323	14.0224	150.394	306.341	51.5084	211.232	368.18	88.3396	116.901	31.1344	0	188.205	85.9718	2815.01	400.713
MGA_22	114.462	7.13706	6.12682	127.726	32.0241	8.07792	4.87399	9.13488	1.15842	25.735	20.9468	5.60637	22.2687	44.9617	153.653	52.4861	223.295	37.6533	31.384	22.8548	32.5178	3.3297	0.00320704	0.00966615	30.373	32.1752	36.5799	9.85924	85.7864	62.2905	18.6447	170.147	252.293	41.8046	194.988	303.912	186.106	153.029	38.0852	1.31685	293.715	112.937	2532.83	403.102
MGA_23	112.851	13.6444	6.24579	132.741	35.1545	6.32434	4.17395	11.5164	0.072782	25.735	21.0964	4.21149	22.2687	44.9938	189.388	65.3851	225.926	45.8181	19.1808	21.6876	1.45349	0	4.51453	28.2745	23.6147	25.8698	45.304	0.619306	85.8291	57.2939	11.864	168.12	309.619	53.2488	196.074	363.883	110.37	135.772	2.72191	0	207.376	88.9003	2730.38	406.307
MGA_24	112.147	13.1812	6.11694	131.446	31.7642	6.95983	4.53789	10.8364	0.072782	25.735	21.0964	4.04786	22.2687	47.6441	177.121	64.1549	217.644	42.2577	12.9502	25.1032	20.9641	0	5.44761	22.8137	28.0596	30.2569	47.0489	0.622849	85.7831	62.4767	12.222	183.069	297.81	53.1247	190.216	340.314	76.9625	163.861	37.1875	0	218.879	96.3982	2686.53	405.817
MGA_25	113.188	12.9346	6.14782	132.271	32.5768	7.16054	4.16923	10.8058	0.067982	25.735	21.0964	5.3523	22.2687	46.777	179.584	64.5718	227.784	45.3175	9.71364	20.3287	23.6623	0	5.1454	22.1033	30.3801	27.7386	49.2736	0.576476	85.3987	62.5445	17.4211	180.58	300.509	52.1262	197.504	365.023	59.3755	134.483	43.9389	0	184.59	85.0114	2676.61	404.333
MGA_26	113.078	15.1782	6.16957	134.426	33.149	6.19345	3.87819	12.8026	0.097182	25.735	21.0964	4.2771	22.2687	46.186	198.348	65.3851	264.306	45.8181	1.34056	23.2645	0.933382	0	1.92265	44.9886	26.1247	24.834	57.6398	0.821182	85.2815	58.7886	12.9667	172.96	320.48	51.4899	225.566	366.48	8.06384	150.468	2.32411	0	144.143	77.0063	2824.04	415.508
MGA_27	115.131	7.13442	5.87318	128.139	25.3501	7.94539	4.60711	9.83789	1.15142	25.735	19.8287	4.20086	22.2687	44.9617	142.381	44.7597	216.446	33.8724	34.2612	18.7339	67.2216	3.79412	0.000369357	0.000943591	33.1755	32.4699	44.9851	10.0248	85.9069	64.9537	14.2191	174.837	238.177	36.9546	189.104	278.908	219.578	133.111	64.2034	0.144082	312.068	119.259	2505.83	393.757
MGA_28	116.163	7.27375	5.73867	129.176	21.8106	9.34791	4.29879	10.437	1.30142	25.735	20.0497	5.0176	22.2687	28.7693	156.356	59.5208	234.865	38.1017	30.79	20.445	50.1232	4.09161	0.0825044	0.645879	38.2468	30.007	47.3748	11.218	85.9075	63.99	17.0456	106.134	261.827	46.7961	199.953	312.062	196.705	143.963	58.1459	0.646251	303.727	119.076	2717.66	391.118
MGA_29	113.406	15.2501	6.13308	134.789	32.1887	6.11881	3.78057	12.7435	0.097182	25.735	21.0964	4.10316	22.2687	46.186	198.838	65.3851	264.293	45.8181	4.67147	21.6923	0.177145	0	1.56127	46.4313	25.523	24.0234	56.3257	0.825651	85.8254	58.1145	11.7287	171.517	318.409	52.0032	226.351	366.262	28.0015	139.816	0.43277	0	149.384	76.8738	2811.57	414.828
MGA_30	114.222	7.17571	5.90463	127.303	26.1775	8.44679	4.86398	10.7934	1.34602	25.735	20.0787	5.52006	22.2687	44.9617	153.882	53.3832	210.369	33.1293	20.7506	22.6305	60.8033	4.71795	0.00046774	0.258732	37.7567	34.3725	52.5699	11.7169	85.91	65.6506	19.7785	175.346	265.102	44.8705	182.429	272.804	136.596	160.745	73.6333	0.721612	278.27	115.717	2680.69	397.986
MGA_31	115.233	7.14154	5.80052	128.175	23.4382	9.36646	4.82513	10.7454	1.07382	25.735	19.7888	5.41061	22.2687	25.6268	160.296	56.8485	220.895	42.4434	29.6618	23.0743	40.0493	4.18301	0.00438633	0.0344239	36.5846	33.2331	44.8254	9.15696	85.5808	61.6834	18.9267	94.077	270.319	44.8231	188.213	345.77	181.891	157.926	45.7303	0.941059	299.451	118.434	2771.68	387.815
MGA_32	113.886	12.1436	6.06977	132.099	30.5228	7.21543	5.02558	12.3039	0.067982	25.735	21.0964	5.24185	22.2687	33.6569	182.047	64.7927	218.016	45.7689	22.0284	19.1767	21.4232	0	4.62046	18.6033	27.8097	33.4061	50.8394	0.580481	85.6803	63.0426	17.2242	132.629	301.514	52.7003	189.99	368.206	130.325	125.57	33.4087	0	226.623	96.2871	2803.23	393.809
MGA_33	113.963	11.614	6.00213	131.579	28.7431	7.58951	4.68809	11.3671	0.072782	25.735	21.0964	4.10166	22.2687	47.0559	175.864	64.2908	217.322	41.7747	21.7409	17.5195	27.4694	0	2.3613	21.5058	30.2393	31.1475	49.4926	0.627619	85.9081	62.6428	13.1519	180.816	289.966	52.9891	188.398	336.733	131.819	116.5	42.3776	0	223.859	94.4085	2726.28	402.086
MGA_34	114.191	7.13831	5.82165	127.151	23.9941	8.71189	4.5974	10.5187	1.23482	25.735	19.7082	5.18381	22.2687	45.7523	139.163	48.7125	208.103	39.9694	27.1303	20.6561	56.772	2.83426	0.003789	0.0158481	35.2358	31.9215	47.1665	10.6753	85.9086	62.8077	18.6496	178.306	233.149	39.7023	180.565	326.576	169.448	143.579	56.6272	0.295236	281.371	112.633	2586.29	394.783
MGA_35	114.644	7.27135	5.80139	127.717	23.4609	8.93151	4.86992	10.5238	0.097182	25.735	21.0125	5.02098	22.2687	13.989	175.953	64.0042	217.737	41.8433	28.5113	23.6637	42.9487	2.54948	0.111475	0.551266	35.7239	34.0283	45.7862	0.845915	85.9072	68.3428	17.9541	55.9896	296.771	51.4591	187.321	342.698	177.977	164.223	53.42	0.612402	303.431	120.573	2824.47	379.357
MGA_36	114.444	7.15432	5.97947	127.577	28.1469	7.82426	4.41531	10.9609	0.097182	25.735	20.9233	5.10638	22.2687	40.9408	160.579	60.2407	223.837	37.6733	22.9274	22.6283	45.9109	0.659873	0.0033201	0.117237	32.8125	30.1848	49.8649	0.837716	85.9139	65.157	17.932	159.156	265.884	48.7187	191.629	307.217	144.289	156.207	61.5743	0.233424	273.224	112.212	2669.7	400.298
MGA_37	113.015	13.8649	6.18809	133.068	33.6363	6.91549	4.03022	12.4388	0.043582	25.735	21.0964	4.18157	22.2687	47.7124	194.267	64.8912	237.69	45.8181	9.01672	21.8037	3.40432	0	4.04732	30.9372	27.6088	25.6719	53.6176	0.362209	85.2775	58.7137	13.2416	182.231	315.183	51.3265	203.788	365.697	53.3458	139.854	6.61475	0	171.07	82.4083	2830.34	411.113
MGA_38	113.255	12.941	6.03105	132.227	29.5041	7.68356	4.69606	10.7183	0.097182	25.735	21.0964	4.7511	22.2687	44.9617	178.552	65.3851	221.627	45.4111	16.8249	19.481	17.9995	0	5.98343	19.8385	30.0707	30.6109	46.075	0.832449	85.8801	61.0634	15.0628	170.783	301.148	53.4044	191.624	363.765	99.9431	126.503	31.1402	0	204.017	88.6795	2714.71	402.115
MGA_39	117.934	7.14479	5.86142	130.941	25.0405	9.57512	5.45126	11.2175	1.31782	25.735	20.8081	5.55496	22.2687	8.15	171.186	59.3704	254.793	31.2128	26.7519	22.0939	69.9334	6.22757	0.00321153	0.0579748	46.321	39.8082	59.8075	11.3647	85.5742	72.5609	21.7497	32.9461	289.065	46.1275	219.142	259.303	183.364	163.167	90.0004	0.46986	324.25	132.403	2882.62	380.914
MGA_40	113.268	13.2518	6.04937	132.569	29.9861	7.34303	4.49422	11.2766	0.043582	25.735	21.0964	5.11909	22.2687	35.1009	181.519	64.1418	230.132	45.8181	11.7272	22.3998	26.1296	0	3.54551	28.4857	30.5997	30.2844	50.6929	0.376219	85.8683	64.4243	17.8214	138.544	300.622	52.6771	200.439	370.839	71.2316	149.161	45.9944	0	206.55	93.1307	2746.58	396.71
MGA_41	113.868	7.13585	6.01383	127.017	29.051	7.79049	4.97946	10.7822	0.097182	25.735	20.9685	5.13127	22.2687	44.9617	163.003	64.7151	210.243	40.7807	24.0347	18.6667	37.8124	0	0.00177305	0.00604234	31.299	33.3829	48.0169	0.843476	85.8949	63.5056	17.0652	170.087	274.226	52.8181	182.182	329.671	148.338	126.61	50.872	0	247.822	101.848	2658.25	398.633
MGA_42	113.102	13.9335	6.23988	133.276	34.999	6.23355	4.04843	11.3915	0.043582	25.735	21.0964	4.06001	22.2687	46.7141	192.819	64.8833	234.576	45.8181	16.4318	20.4674	1.46622	0	3.89399	31.7876	23.7734	25.1467	46.6593	0.370819	85.829	57.5314	11.6093	173.661	311.938	52.7815	203.567	363.779	95.7675	129.487	2.93656	0	191.422	84.3144	2716.32	408.265
MGA_43	115.682	7.17682	5.83694	128.696	24.3963	9.39522	4.73416	11.9048	1.19002	25.735	20.3915	5.0398	22.2687	36.7146	154.531	45.7637	214.989	37.1967	30.418	18.4912	56.186	5.80297	0.00148754	0.262885	38.3933	33.3268	54.0784	10.3477	85.9179	66.6407	17.6802	140.753	258.921	37.6851	187.23	305.283	194.339	130.72	58.6662	0.575166	291.917	116.988	2793.17	390.925
MGA_44	115.795	7.20202	5.81754	128.815	23.8859	9.05312	4.73711	11.2321	1.34042	25.735	20.2756	5.03976	22.2687	22.9801	159.231	52.4451	218.25	41.6926	26.8376	17.1735	64.9175	5.22399	0.000540887	0.423013	39.4318	33.8458	54.1779	11.6831	85.9071	68.3005	19.2411	91.3683	272.033	42.7374	187.125	343.726	176.547	122.848	71.4039	0.305698	276.714	112.331	2757.7	377.861
MGA_45	112.281	14.3368	6.17104	132.788	33.1878	6.16143	4.09316	11.8936	0.097182	25.735	21.0964	4.58949	22.2687	48.0037	193.52	64.7287	253.217	45.8181	0.417136	27.0459	0.505564	0	3.44287	35.5489	25.8101	26.1221	52.3755	0.822465	85.3869	58.979	13.679	181.177	312.416	51.351	216.922	366.169	2.50801	172.626	1.21716	0	157.394	81.1484	2752.1	416.64
MGA_46	114.702	7.14368	5.74593	127.591	22.0016	9.48383	4.59222	11.057	1.02786	25.735	20.8675	4.74682	22.2687	13.7275	158.674	64.7921	214.219	44.3181	32.5015	22.7599	44.928	4.32662	0.000462185	0.0586123	36.9947	32.0532	46.1356	8.92995	85.876	67.0838	17.1068	52.0387	271.755	51.5243	183.065	362.371	200.187	157.593	46.9478	0.623439	313.224	122.557	2816.84	376.925
MGA_47	114.695	13.2072	6.05124	133.954	30.0353	7.88794	4.74774	10.2701	0.043582	25.735	21.0964	5.42274	22.2687	47.2692	180.505	64.2158	229.889	43.9816	24.6712	13.7393	15.7828	0	5.46438	22.93	30.1651	30.1389	43.0612	0.364815	85.2905	59.5315	17.393	180.233	300.356	51.271	197.94	350.902	146.541	89.2001	26.1655	0	206.443	84.8038	2677.8	403.677
MGA_48	113.615	10.2258	5.92149	129.762	26.6212	7.35284	4.59949	11.6155	0.072782	25.735	20.9711	4.5948	22.2687	27.0677	176.031	65.3639	225.405	44.3181	26.3973	23.7801	20.937	0	0.0115318	19.2913	27.6625	30.6174	46.6395	0.62405	85.6963	62.5353	14.5128	102.988	292.987	52.0636	195.325	357.619	154.418	156.798	30.9536	0	268.933	109.284	2775.12	391.873
MGA_49	114.45	7.1875	5.99072	127.628	28.4427	7.84192	5.39246	10.756	0.999422	25.735	20.7468	5.74025	22.2687	29.7608	161.524	52.6019	234.113	37.344	25.2333	26.3692	40.8283	2.7987	0.000495066	0.33237	31.0061	36.9371	46.5301	8.67247	85.9157	64.7229	20.0024	118.379	268.696	42.0262	203.765	304.601	154.742	180.603	50.9576	0.834975	298.011	120.428	2685.4	394.906
MGA_50	114.35	7.13527	5.82669	127.312	24.1266	9.13642	4.62187	12.082	0.590162	25.735	19.7579	4.28111	22.2687	30.844	159.027	54.707	214.823	38.1542	20.3725	24.5577	59.5974	3.35061	0.000561375	0.00572513	39.9425	33.0474	58.4854	5.14062	85.9013	66.4438	15.8145	116.437	274.04	44.8941	186.7	314.566	132.852	174.494	71.1034	0.382132	286.253	121.296	2842.44	388.788
MGA_51	115.793	7.16104	5.95134	128.905	27.4067	8.49346	4.56525	11.5958	0.067982	25.735	21.0364	4.92409	22.2687	32.1126	177.236	64.6808	219.341	44.7831	24.8152	10.8454	44.8944	0	0.00365986	0.158286	36.4806	31.0052	54.1747	0.582115	85.496	65.5543	17.4414	125.639	294.144	51.8644	189.222	364.424	160.858	75.014	64.0273	0	221.231	92.0995	2794.31	385.093
MGA_52	112.563	10.0105	5.91788	128.492	26.5262	7.72088	4.59766	11.6827	0.067982	25.735	21.0964	5.34103	22.2687	42.0468	166.934	65.0365	213.505	39.9057	18.233	26.759	27.6842	0	0.0112083	17.9464	30.1899	30.9744	50.1297	0.588303	85.8934	63.9594	17.8045	159.853	281.724	53.5083	186.141	323.169	108.943	177.787	41.5415	0	256.688	109.409	2764.96	403.355
MGA_53	114.408	7.13824	5.83353	127.38	24.3066	8.04573	4.98848	11.4096	0.072782	25.735	21.0964	4.86363	22.2687	25.0889	171.908	65.2374	221.563	42.2787	26.6457	23.9088	33.2777	0.353603	0.000456209	0.0246138	31.3231	33.777	47.5134	0.63059	85.9022	65.0451	16.6047	99.3821	280.588	52.2095	190.26	343.574	161.669	161.865	44.4014	0.221412	284.664	115.142	2785.2	390.324
MGA_54	116.659	7.21601	5.86604	129.741	25.1622	9.30027	4.93173	10.2225	1.36822	25.735	19.6948	5.39765	22.2687	44.9617	157.504	58.8991	238.816	39.2333	27.0331	12.1337	45.3661	4.0432	0.000520694	0.510482	39.6753	33.2352	47.2722	11.8785	85.9037	59.764	18.7807	168.958	261.249	47.1213	204.867	318.505	173.686	84.3643	61.4838	1.1439	239.762	96.2739	2658.85	398.909
MGA_55	114.493	7.27082	6.04044	127.804	29.7513	7.79409	5.36216	10.157	1.09262	25.735	20.4971	5.4216	22.2687	44.1438	155.661	50.5891	225.923	33.6323	25.1932	22.9861	49.3766	2.64139	0.116707	0.533524	32.5646	36.9888	46.1617	9.4921	85.9057	65.4959	19.6273	172.12	257.353	41.3602	198.051	274.855	159.22	159.606	59.7816	0.620642	287.519	115.675	2590.83	401.087
MGA_56	113.573	10.5677	5.9042	130.045	26.1662	7.56086	4.80254	11.1242	0.097182	25.735	21.032	5.24783	22.2687	28.2792	173.784	65.0434	227.315	45.8181	22.639	24.3893	21.1463	0	0.180549	20.9637	28.6125	31.8356	45.1442	0.83773	85.871	62.6087	17.7339	108.964	287.694	51.9865	195.85	369.329	132.924	159.416	31.9199	0	255.575	105.604	2738.59	393.603
MGA_57	112.178	11.0469	5.91882	129.143	26.5508	7.98605	4.77322	10.3115	0.043582	25.735	20.3233	5.10563	22.2687	47.4948	163.508	64.1387	205.693	45.3299	13.4732	26.6888	24.9783	0	0.757212	22.3729	31.3441	31.7469	44.104	0.371511	85.5519	60.4839	16.7618	183.197	272.625	52.4917	175.419	364.75	79.7313	173.623	38.6838	0	230.371	100.066	2656.62	404.031
MGA_58	114.756	7.13458	5.82929	127.72	24.1952	8.94031	4.67364	11.6457	0.495548	25.735	20.102	4.91353	22.2687	25.9847	166.06	61.1582	193.98	38.9574	31.2218	21.1498	55.6758	2.26694	0.00046766	0.00166541	36.213	33.1538	51.8629	4.31556	85.9085	67.0826	17.4109	96.7732	284.816	50.8869	165.901	320.667	197.904	148.855	58.363	0.228822	307.922	122.227	2840.66	382.09
MGA_59	115.62	7.21194	5.65569	128.488	19.6273	8.91083	5.01442	11.5378	0.916417	25.735	21.0493	5.28644	22.2687	13.5757	164.721	60.141	234.559	37.8327	27.477	24.0872	55.3301	2.72002	0.0025621	0.479442	37.1477	35.6918	54.2	7.91146	85.8979	70.5986	19.2147	52.0574	281.923	47.5786	200.825	311.837	178.31	171.344	65.4285	0.325377	314.981	127.345	2837.83	381.503
MGA_60	114.346	10.6639	5.98929	131	28.4052	7.68322	4.88183	10.9054	0.043582	25.735	20.9936	5.32987	22.2687	45.4522	177.618	65.0854	213.808	38.6059	27.6992	17.1949	27.0448	0	0.119815	21.7317	29.819	32.1704	46.6151	0.369899	85.4785	62.0304	17.0324	173.255	296.107	53.1249	185.453	311.07	166.783	114.468	38.9673	0	246.981	99.6733	2722.28	401.845
MGA_61	115.248	7.18201	5.96811	128.398	27.8479	8.56316	4.74658	9.9624	1.34062	25.735	20.1168	5.42997	22.2687	45.4508	156.319	53.456	238.551	31.2144	23.3045	24.2917	48.3067	3.96474	0.00282476	0.291646	37.1672	32.7604	46.0699	11.5629	85.905	63.4733	18.9669	174.003	258.162	43.0059	207.259	255.748	148.645	169.716	65.2128	1.18514	291.351	117.862	2635.22	406.824
MGA_62	114.553	7.13464	5.92859	127.617	26.8081	9.2156	4.60627	10.6305	1.18002	25.735	20.0533	4.9587	22.2687	33.0388	154.011	55.4065	227.568	42.7993	18.3294	22.979	48.9371	3.94898	0.000493908	0.00199129	39.2672	31.9479	49.5778	10.2628	85.9021	63.5266	16.5764	130.65	257.389	44.7921	195.794	350.174	117.452	159.921	64.8529	1.07841	260.492	109.753	2710.06	391.107
MGA_63	113.246	13.8187	6.1271	133.191	32.0314	7.49514	4.81088	12.1338	0.072782	25.735	21.0964	4.72281	22.2687	32.1126	182.49	64.8983	241.711	43.9231	16.2384	25.0804	14.0506	0	2.43818	35.0737	29.099	31.8399	50.4906	0.625902	85.877	62.1868	15.3881	124.334	303.177	52.2547	209.446	353.613	95.8779	163.029	24.6217	0	228.785	100.275	2837.93	400.564
MGA_64	114.238	9.5568	6.06937	129.864	30.5124	8.44941	4.95977	10.8391	0.072782	25.735	20.9689	5.03827	22.2687	43.4382	169.805	64.3608	218.649	41.395	24.0337	18.1742	30.2173	0	0.011789	15.1094	33.1992	32.8254	47.0646	0.621334	85.8909	62.1687	16.4327	167.851	281.59	52.0715	189.485	333.925	145.489	121.778	43.0435	0	239.531	98.9298	2728.64	400.234
MGA_65	114.844	9.05095	5.96534	129.86	27.775	7.41955	5.01173	10.7342	0.097182	25.735	21.0206	5.62283	22.2687	44.9617	175.823	64.5155	223.337	35.8898	25.4525	17.0486	36.4744	0	0.0129618	11.9446	30.9728	33.6296	48.169	0.834991	85.8868	63.966	19.0881	170.897	293.418	52.4336	194.081	291.04	158.782	116.579	54.0982	0	248.453	101.125	2685.55	402.316
MGA_66	114.933	7.138	5.79653	127.868	23.333	9.04145	4.95063	11.6532	1.20427	25.735	19.9551	5.17344	22.2687	40.9168	154.811	52.5645	204.421	41.4787	30.2961	17.5071	44.2457	4.20462	0.00391222	0.0136148	35.0409	33.7295	49.5059	10.4418	85.9094	61.5106	16.7	159.228	258.431	43.4157	175.577	336.68	186.336	119.969	46.6767	0.772748	271.829	108.57	2753.69	392.37
MGA_67	113.951	13.7377	6.1622	133.851	32.9551	7.0604	4.12919	11.1357	0.097182	25.735	21.0964	4.35068	22.2687	48.1455	190.649	64.3453	221.921	45.8181	17.1441	15.3978	15.7452	0	4.22128	29.6639	28.5128	26.6733	48.37	0.820546	85.6236	60.0972	12.8373	184.424	311.423	52.12	192.954	366.339	102.951	100.558	28.7044	0	183.572	80.8121	2720.71	403.009
MGA_68	117.701	7.13454	6.03695	130.872	29.6592	8.89153	5.42817	11.6958	1.06862	25.735	20.8694	5.67763	22.2687	35.1091	164.9	55.6739	246.268	29.9055	33.2629	12.0994	60.769	3.18548	0.00053833	0.00124788	39.627	37.8844	57.4537	9.28564	85.9001	67.4339	20.2943	137.798	275.997	44.8486	214.554	245.79	221.576	87.1435	73.9029	0.576736	282.669	112.023	2781.61	394.651
MGA_69	112.655	7.13472	5.84921	125.639	24.7193	7.59901	5.02423	10.0204	0.907417	25.735	20.0001	3.97075	22.2687	40.9168	147.354	46.3064	186.783	40.628	31.5052	23.4633	52.4664	2.78974	0.000680286	0.00195899	29.1097	34.6885	41.026	7.87713	85.9112	62.9969	12.88	160.75	254.986	38.5954	163.625	331.254	189.756	160.17	46.7878	0.237056	304.519	118.118	2557.66	387.158
MGA_70	112.89	14.2278	6.11414	133.232	31.6904	7.15016	4.67055	11.8305	0.067982	25.735	21.0964	4.97303	22.2687	28.8475	179.214	64.1423	236.508	45.8181	19.8479	28.3058	7.83584	0	2.34061	37.8986	26.3519	30.0251	46.4226	0.585749	85.7949	60.431	14.8157	114.21	294.688	51.5866	204.604	366.999	112.836	178.517	13.7739	0	249.249	105.539	2794.06	399.429
MGA_71	113.634	7.13446	5.93386	126.702	26.9466	7.41359	4.98267	10.6668	0.158587	25.735	20.8809	4.68068	22.2687	40.9168	174.154	60.194	219.73	34.5236	14.5914	26.4935	46.6287	1.03521	0.000433549	0.00103723	33.0834	34.5096	51.7782	1.37415	85.9066	66.8748	15.5898	159.035	292.626	49.9544	191.067	282.869	94.1751	183.767	72.0875	0.569893	262.59	112.963	2710.25	401.351
MGA_72	113.664	13.4711	6.07856	133.214	30.7543	7.59118	4.6768	10.4804	0.097182	25.735	21.0964	5.05669	22.2687	48.6341	173.291	64.196	222.679	44.441	19.5902	17.998	20.4192	0	5.43428	24.6619	29.7067	30.4046	44.6163	0.829995	85.7237	60.9844	16.9966	187.1	286.71	52.3017	192.935	355.795	116.46	117.089	33.244	0	209.171	88.7014	2651.14	404.42
MGA_73	114.037	7.1385	5.92934	127.104	26.8277	8.04195	4.5084	10.4376	0.240182	25.735	20.8334	4.70253	22.2687	32.1126	166.49	56.194	214.572	44.116	22.48	21.3297	42.7681	3.62826	0.00407317	0.0163062	32.5119	30.7393	46.5913	2.07007	85.921	64.9801	16.8678	126.359	279.456	45.9136	184.438	359.101	139.511	145.432	57.0694	1.12826	259.664	106.407	2678.49	388.343
MGA_74	115.72	7.1667	5.97627	128.863	28.0627	7.50556	4.39659	11.9886	1.07422	25.735	20.9278	4.63818	22.2687	32.1126	163.997	54.4298	232.886	36.7394	29.5268	17.8144	52.0465	2.09609	0.00353894	0.193995	31.3056	30.4729	55.1103	9.26135	85.9164	66.8604	15.5715	127.118	270.68	43.4446	202.432	301.081	191.051	125.717	62.996	0.439812	284.341	113.761	2721.24	390.4
MGA_75	114.077	11.2942	6.07071	131.442	30.5478	7.65858	5.06435	10.4863	0.072782	25.735	21.0378	5.37036	22.2687	47.7287	173.815	65.0656	227.052	36.4222	19.2957	21.1326	32.4404	0	1.66954	21.4095	32.1355	34.108	47.2311	0.62135	85.7355	64.0679	18.2082	184.075	288.243	53.0809	197.251	295.708	119.244	142.541	51.2916	0	239.449	100.972	2676.58	407.701
MGA_76	115.129	7.27187	5.84403	128.245	24.5831	8.79498	4.66437	10.6296	1.06882	25.735	19.8709	5.33207	22.2687	48.2075	155.036	47.2447	199.81	40.4283	22.3929	12.5784	66.4295	3.21389	0.12955	0.504782	40.3035	32.7777	53.1874	9.27077	85.92	65.7273	19.2407	189.498	264.732	39.0684	172.526	331.636	149.067	89.2648	77.7581	0.30419	230.707	96.2992	2643.79	389.219
MGA_77	114.394	7.19439	6.02988	127.618	29.4733	9.08344	4.57	10.8953	1.30722	25.735	20.8957	5.15059	22.2687	44.9617	149.551	52.2256	214.495	36.7589	26.5481	20.03	49.763	5.02496	0.00201365	0.371245	37.0351	31.4889	49.0892	11.3301	85.8855	65.7202	18.6854	173.125	254.165	43.0848	187.844	299.897	167.087	139.054	55.3021	1.04339	276.642	111.674	2690.14	398.24
MGA_78	112.953	9.80399	5.96355	128.721	27.728	7.71077	4.84874	11.4159	0.097182	25.735	20.4678	5.23378	22.2687	44.9617	163.362	61.2952	228.8	39.5175	14.6721	25.946	30.5367	2.28311	0.0133554	16.6501	31.5402	32.626	51.07	0.834735	85.9035	61.6558	18.325	170.877	278.733	49.7606	198.11	320.382	89.639	174.105	47.7207	1.63669	243.003	105.955	2719.34	406.187
MGA_79	118.415	7.27493	5.7988	131.489	23.3927	8.64621	5.36153	11.4366	1.35722	25.735	20.6987	5.57603	22.2687	28.7693	169.669	58.7147	260.011	26.1651	31.6214	17.5083	61.7979	3.25375	0.0759252	0.671364	39.7136	38.0331	58.6986	11.6791	85.8868	68.6925	20.463	106.894	281.768	45.7436	223.888	215.989	213.632	128.041	80.3048	0.537969	312.665	124.563	2789.14	397.276
MGA_80	115.019	7.27132	5.96618	128.257	27.7971	7.95147	4.30391	9.78572	0.998217	25.735	20.4359	5.12935	22.2687	48.0208	146.536	48.2478	202.33	41.2571	30.3465	12.4067	62.929	4.73631	0.116379	0.537562	34.0547	29.7962	45.0114	8.67939	85.9094	65.582	17.9344	187.418	246.347	40.1564	175.862	337.112	194.122	86.8933	65.2196	0.415427	255.611	99.2982	2486.48	389.966
MGA_81	115.819	7.26923	5.73247	128.821	21.6476	8.9891	4.7258	10.3047	0.097182	25.735	21.0527	5.10689	22.2687	17.4528	169.555	65.1515	219.578	38.6243	31.3868	17.1426	62.3695	2.08208	0.0975892	0.576171	38.8561	33.6039	49.5925	0.845846	85.9041	70.7876	19.6432	70.5278	287.83	52.9406	189.385	318.846	206.721	123.017	71.7234	0.179263	298.341	116.926	2760.5	377.131
MGA_82	117.028	7.18215	5.64502	129.855	19.3464	9.18882	4.92911	10.6426	1.16822	25.735	20.0669	4.92959	22.2687	20.9991	160.346	56.3331	242.498	37.9392	29.1842	19.5452	60.5348	4.99243	0.000477115	0.298965	39.8971	35.0666	51.624	10.1593	85.9	66.5986	18.7742	77.6722	268.344	44.4669	206.017	312.375	191.823	139.883	71.5	0.445808	302.226	120.328	2739.5	385.064
MGA_83	114.778	7.1347	6.00251	127.915	28.7531	7.7896	4.69132	11.0454	0.973272	25.735	20.8101	5.46514	22.2687	33.4396	161.116	60.4821	217.531	44.8959	26.8347	16.9581	39.9523	3.14086	0.000566745	0.00215248	30.7854	31.6187	47.8274	8.45484	85.9056	63.5151	19.2692	130.435	267.291	49.1431	186.919	364.126	165.229	115.204	50.9514	1.04836	252.027	101.56	2662.45	388.481
MGA_84	113.908	8.48249	6.03932	128.43	29.7216	7.77901	4.68458	11.2732	0.043582	25.735	20.839	4.73117	22.2687	40.9168	174.84	54.5601	224.725	37.939	20.421	24.8929	32.0371	1.79505	0.0113185	8.3963	30.9902	31.5376	49.7181	0.373365	85.9076	63.3329	16.4466	158.311	288.014	44.7811	195.096	307.808	124.557	168.37	46.9126	1.25388	263.589	110.484	2760.57	402.521
MGA_85	116.767	7.13468	5.92776	129.829	26.7863	9.08018	5.24421	11.6742	1.01262	25.735	20.8337	5.10055	22.2687	26.3991	172.569	61.9324	250.762	30.5783	26.1914	22.2765	48.5635	4.07586	0.000564436	0.00202156	40.09	36.848	56.9599	8.79806	85.904	67.6261	17.8602	96.1206	288.937	48.8696	216.949	251.282	172.481	159.671	69.1651	1.06703	304.045	124.561	2874.19	396.831
MGA_86	113.358	7.14897	5.95068	126.457	27.3893	7.70445	4.42371	10.798	1.00922	25.735	20.3397	5.03601	22.2687	46.5446	146.717	53.6792	195.581	36.8023	24.2759	22.27	60.6019	3.1363	0.00391754	0.0821648	33.0447	31.0677	49.8561	8.72871	85.9046	66.5729	16.7661	183.714	249.78	44.6053	170.88	302.01	154.755	156.645	65.8292	0.353997	283.566	115.102	2591.68	394.79
MGA_87	115.797	15.1089	6.24331	137.15	35.0894	7.19429	4.79444	12.8452	0.067982	25.735	21.0964	5.28638	22.2687	36.4006	198.785	64.1401	269.801	45.8181	11.8607	14.122	12.5432	0	0.196589	49.302	30.4871	31.296	58.4722	0.578657	85.8127	61.0421	15.8657	140.099	317.839	50.1573	231.323	368.327	73.9085	93.5653	26.4389	0	156.914	76.5937	2861.29	404.254
MGA_88	116.283	7.13734	5.69937	129.119	20.7765	9.07956	4.59193	11.3598	1.07962	25.735	20.8046	5.18209	22.2687	26.5145	168.517	61.8257	225.882	37.2233	27.1587	19.1725	52.4844	4.76715	0.00138904	0.0164333	39.1746	32.2843	54.318	9.36958	85.9015	67.7723	18.8715	97.7669	282.375	50.0995	193.787	305.9	177.108	136.192	68.0782	0.87342	287.008	116.331	2820.58	388.592
MGA_89	113.583	7.14919	5.86046	126.592	25.0153	7.52194	4.84613	11.1496	0.097182	25.735	20.2204	4.81343	22.2687	28.0678	156.872	64.3396	223.365	45.8181	25.7418	25.7643	30.7086	2.19401	0.00273194	0.0867644	28.592	32.3968	45.158	0.836948	85.6793	60.7179	15.9854	110.887	259.218	50.1534	190.48	370.933	152.214	171.7	39.9618	1.30595	283.759	114.639	2669.08	391.23
MGA_90	112.97	13.8332	6.06017	132.863	30.2704	7.59327	3.89771	11.1913	0.067982	25.735	19.7714	4.86346	22.2687	44.9617	166.229	65.3734	230.935	42.8363	18.8076	24.7978	20.1962	0	4.20816	30.2968	29.3265	25.814	46.3564	0.578649	85.3998	57.2182	15.9997	171.504	277.976	52.6515	200.532	344.909	110.539	160.997	32.897	0	240.284	101.543	2697.17	406.489
MGA_91	115.3	11.8389	5.93213	133.071	26.9011	7.55777	4.17823	10.7628	0.097182	25.735	20.8155	4.92614	22.2687	45.1816	177.857	64.7832	234.265	43.63	20.538	12.7725	32.1218	0	2.94011	21.3196	32.1373	27.7555	49.1124	0.84165	85.9013	61.7441	16.0239	170.928	293.655	52.917	201.251	352.129	129.12	86.5938	52.6501	0	201.142	85.2338	2669.63	400.222
MGA_92	114.527	14.0794	6.13375	134.74	32.2063	7.5325	4.72997	12.7008	0.043582	25.735	21.0964	4.81419	22.2687	32.1126	186.813	65.3851	241.851	45.8181	16.2043	16.0835	24.8965	0	2.40286	36.8003	31.016	31.6457	57.1293	0.375531	85.8998	63.6065	15.6849	124.676	313.926	53.3505	209.42	370.418	99.6475	107.413	44.2367	0	193.707	87.8169	2863.36	394.047
MGA_93	112.627	7.1482	6.06474	125.84	30.3905	8.1268	4.45105	9.77274	1.07302	25.735	20.1405	4.75056	22.2687	31.9024	150.052	48.9367	192.37	43.9392	24.1854	27.5494	50.987	4.31192	0.000442079	0.0868995	32.3584	31.0857	42.0853	9.3141	85.8918	64.8611	15.8528	127.924	255.029	40.467	167.02	359.511	146.376	188.387	53.603	0.549804	298.565	119.607	2597.2	383.883
MGA_94	119.022	7.27261	5.76147	132.056	22.4104	9.45735	4.40033	10.2064	1.37942	25.735	19.9524	5.36834	22.2687	15.9202	175.114	63.9911	272.691	39.7982	24.7987	14.09	54.9365	5.59355	0.0654349	0.685745	44.7729	30.877	53.6276	11.9887	85.9033	65.1473	19.972	60.0268	285.879	47.8443	230.041	327.613	168.059	101.552	84.578	1.39854	259.525	105.905	2761.64	385.054
MGA_95	113.962	12.9127	6.15641	133.031	32.8027	7.58258	4.8809	11.986	0.067982	25.735	21.0964	4.90843	22.2687	32.1126	183.403	65.0365	230.415	45.8181	16.4082	18.3228	26.8547	0	7.0557	16.7131	30.9966	33.0112	53.5721	0.585995	85.8901	64.8647	16.2329	126.818	309.062	52.8421	200.829	370.456	100.302	122.732	45.4021	0	207.008	91.9162	2815.5	392.391
MGA_96	113.503	7.27413	5.91248	126.69	26.3841	7.91483	4.59348	10.8288	1.05023	25.735	20.1165	4.82236	22.2687	42.9573	156.094	56.1939	211.003	44.7831	24.0926	23.6305	27.3948	2.88245	0.142204	0.484101	29.6811	29.9682	43.5235	9.02815	85.9127	58.3772	14.9081	164.2	258.33	45.3983	181.062	360.328	141.868	154.989	35.3861	1.80514	261.62	106.235	2649.54	398.264
MGA_97	113.539	15.4485	6.18755	135.175	33.6221	6.23742	3.51311	12.759	0.097182	25.735	21.0964	4.22029	22.2687	46.186	194.525	65.3851	269.074	45.8181	6.63497	20.7063	0.663072	0	1.43281	48.0248	25.7786	22.1774	56.0439	0.828642	85.6326	57.9049	12.1026	170.574	314.195	51.8096	230.489	366.08	39.3014	133.37	1.55886	0	152.886	77.025	2800.32	414.727
MGA_98	116.221	7.2682	5.71209	129.201	21.1112	8.77979	4.65257	10.6486	1.06902	25.735	20.4872	5.15437	22.2687	28.7256	160.264	54.8832	233.454	36.1251	25.3229	21.6606	60.426	4.03853	0.108043	0.540993	39.1907	33.19	52.2287	9.28672	85.893	68.5013	19.1485	107.511	267.85	44.09	198.783	297.966	166.725	155.279	74.3182	0.403084	296.596	120.232	2712.36	390.633
MGA_99	116.49	7.13681	6.06777	129.694	30.4702	8.3954	5.28745	11.5342	1.25402	25.735	20.7682	5.59246	22.2687	44.9617	166.793	56.2503	236.989	27.2462	24.4193	16.5376	59.3527	4.09439	0.00266461	0.00961059	38.7218	37.0639	60.2637	10.8044	85.8545	67.8858	20.3118	173.357	281.679	45.804	207.301	224.102	164.06	119.367	82.1099	0.908285	268.916	112.058	2759.07	402.991
MGA_100	112.717	7.25029	5.80232	125.77	23.4855	7.33918	3.73891	11.1115	0.072782	25.735	20.1026	4.16847	22.2687	40.2165	156.744	51.1281	201.337	44.7523	19.9845	24.8134	47.6177	0	0.000676766	0.724281	29.6553	25.6283	49.5103	0.630539	85.9099	63.1731	13.7629	157.659	263.346	41.9262	174.1	364.544	122.162	168.899	57.6846	0	264.222	110.07	2637.94	391.069

## Sheet: Figure_4
NUTS_ID	geometry	Change in system costs (EUR/capita): Frozen generation capacity scenario	Change in system costs (EUR/capita): Min. system costs scenario	Change in system costs (EUR/capita): Max. regional equality scenario	Change in system costs (EUR/capita): Max. renewables scenario	Change in employment (jobs per 1'000 inhabitants): Frozen generation capacity scenario	Change in employment (jobs per 1'000 inhabitants): Max. regional equality scenario	Change in employment (jobs per 1'000 inhabitants): Min. system costs scenario	Change in employment (jobs per 1'000 inhabitants): Max. renewables scenario	Change in GHG emissions (tCO2 per capita): Frozen generation capacity scenario	Change in GHG emissions (tCO2 per capita): Max. regional equality scenario	Change in GHG emissions (tCO2 per capita): Min. system costs scenario	Change in GHG emissions (tCO2 per capita): Max. renewables scenario	Change in particulate matter (kgPM10 per capita): Frozen generation capacity scenario	Change in particulate matter (kgPM10 per capita): Max. regional equality scenario	Change in particulate matter (kgPM10 per capita): Min. system costs scenario	Change in particulate matter (kgPM10 per capita): Max. renewables scenario	Change in land use (% of total area): Frozen generation capacity scenario	Change in land use (% of total area): Max. regional equality scenario	Change in land use (% of total area): Min. system costs scenario	Change in land use (% of total area): Max. renewables scenario
AT314	POLYGON ((14.48276 48.10564, 14.46977 48.10003, 14.45843 48.09004, 14.45918 48.08717, 14.46567 48.08446, 14.45568 48.07946, 14.45824 48.07341, 14.45253 48.06488, 14.46031 48.06042, 14.45711 48.04138, 14.46829 48.03685, 14.48642 48.01287, 14.49305 48.01108, 14.4947 47.99849, 14.50143 47.99436, 14.52555 47.99041, 14.55672 47.98073, 14.56154 47.97644, 14.56719 47.9743, 14.58579 47.96726, 14.60496 47…	0	375.851	376.678	414.581	0	1.33849	1.33849	1.28645	0	0.085531	0.085531	0.0202847	0	0.134281	0.134281	0.0921867	0	0.0706967	0.0706967	0.0523393
AT315	POLYGON ((13.75402 48.11806, 13.75765 48.11234, 13.75944 48.11145, 13.76369 48.10935, 13.77918 48.10785, 13.78708 48.10309, 13.79601 48.10271, 13.80191 48.10007, 13.80299 48.08635, 13.80846 48.08501, 13.8119 48.08067, 13.81834 48.08073, 13.82522 48.07761, 13.8309 48.07119, 13.82034 48.06333, 13.82373 48.05917, 13.82309 48.05426, 13.83615 48.04694, 13.84148 48.04964, 13.83969 48.05315, 13.84829 48…	0	-83.1004	337.816	-53.2427	0	1.12632	0.707067	0.682131	0	0.0527051	-1.29678	-1.32804	0	0.0265394	-0.374336	-0.394506	0	0.0650766	0.0536258	0.041753
DE600	MULTIPOLYGON (((9.94538 53.65293, 9.95059 53.65084, 9.978400000000001 53.64877, 9.986330000000001 53.64821, 9.9879 53.64877, 9.989789999999999 53.65052, 9.99114 53.67216, 9.997730000000001 53.6806, 10.03888 53.68189, 10.05072 53.67741, 10.06725 53.67934, 10.0666 53.68445, 10.06126 53.68772, 10.06558 53.68968, 10.07143 53.69702, 10.07379 53.69877, 10.07751 53.69975, 10.07654 53.70107, 10.0791 53.7…	0	67.2867	-348.849	-20.9277	0	-0.697494	0.283878	0.127866	0	-3.07406	-0.0520459	-0.696419	0	-0.846681	-0.0137375	-0.193622	0	-0.376645	-0.00258523	-0.0915392
DE711	POLYGON ((8.725709999999999 49.95421, 8.734529999999999 49.94858, 8.73058 49.93335, 8.739979999999999 49.9276, 8.738340000000001 49.91811, 8.746790000000001 49.91149, 8.74905 49.90568, 8.748699999999999 49.90201, 8.7438 49.89884, 8.74131 49.89606, 8.740919999999999 49.89371, 8.740159999999999 49.89216, 8.72662 49.88165, 8.727460000000001 49.87109, 8.73077 49.86676, 8.727040000000001 49.86306, 8.7…	0	-225.51	209.815	-131.085	0	0.572796	-0.157209	0.207742	0	0.236248	-0.952713	-0.9599	0	0.0764369	-0.287148	-0.26978	0	0.183675	0.0669129	0.0936246
DE712	POLYGON ((8.59024 50.15954, 8.58867 50.16843, 8.59207 50.16804, 8.59693 50.17257, 8.602959999999999 50.17248, 8.60764 50.17583, 8.605119999999999 50.18122, 8.61539 50.18456, 8.63772 50.19894, 8.64222 50.20183, 8.652290000000001 50.2078, 8.66099 50.20924, 8.66949 50.21672, 8.68163 50.21317, 8.702439999999999 50.2178, 8.709809999999999 50.22192, 8.71138 50.22626, 8.719110000000001 50.22464, 8.72331…	0	52.876	-146.913	-218.69	0	0.0641319	0.0524263	-0.100897	0	-0.698894	0.143739	-1.45553	0	-0.207161	0.0454893	-0.412598	0	-0.146857	0.0420172	-0.255524
DE713	POLYGON ((8.717829999999999 50.06241, 8.734069999999999 50.08527, 8.74893 50.09594, 8.74845 50.09917, 8.74342 50.10287, 8.73136 50.10536, 8.727510000000001 50.10861, 8.748670000000001 50.11538, 8.767379999999999 50.10885, 8.77788 50.11015, 8.780620000000001 50.11291, 8.779960000000001 50.11659, 8.77 50.1297, 8.773059999999999 50.13405, 8.78065 50.13673, 8.817959999999999 50.13351, 8.8176900000000…	0	7.22779	115.111	-16.6599	0	0.349831	-0.00802476	0.0280384	0	-0.0158899	-0.0356824	-1.3725	0	-0.0094709	-0.00980077	-0.368468	0	0.142108	-0.00466015	-0.0448083
DE714	POLYGON ((8.32765 50.14589, 8.32239 50.14425, 8.316649999999999 50.13776, 8.323410000000001 50.13727, 8.327 50.13104, 8.33812 50.12844, 8.3459 50.13011, 8.35008 50.12855, 8.345359999999999 50.12138, 8.352819999999999 50.10695, 8.359830000000001 50.10415, 8.363060000000001 50.09878, 8.379390000000001 50.10195, 8.38001 50.08893, 8.38556 50.08155, 8.374549999999999 50.06757, 8.370760000000001 50.067…	0	128.107	83.0761	99.5579	0	0.42611	0.46869	0.42611	0	-0.104772	0.0322828	-0.104772	0	-0.0244567	0.0162567	-0.0244567	0	0.0512851	0.0681175	0.0512851
DE715	MULTIPOLYGON (((8.797330000000001 49.73829, 8.797510000000001 49.7313, 8.786989999999999 49.72445, 8.79097 49.71659, 8.805759999999999 49.70746, 8.80073 49.7036, 8.79731 49.69552, 8.78557 49.69313, 8.794589999999999 49.68858, 8.79458 49.68682, 8.794560000000001 49.68484, 8.81143 49.68112, 8.819879999999999 49.67597, 8.82977 49.67395, 8.83544 49.66374, 8.842129999999999 49.66083, 8.853289999999999…	0	113.022	206.553	220.949	0	0.676805	0.413457	0.697313	0	0.0128939	0.0132821	0.0132821	0	0.0129378	0.0436641	0.0436641	0	0.112988	0.0466212	0.148932
DE737	POLYGON ((9.92834 51.3753, 9.928290000000001 51.37236, 9.925459999999999 51.37212, 9.92329 51.36804, 9.92357 51.36626, 9.924289999999999 51.36335, 9.92587 51.35933, 9.925470000000001 51.35379, 9.93216 51.34589, 9.93092 51.33974, 9.941879999999999 51.33511, 9.947570000000001 51.32639, 9.946870000000001 51.32083, 9.94839 51.31718, 9.94096 51.31007, 9.940429999999999 51.30676, 9.947649999999999 51.3…	0	27.3772	747.082	903.313	0	2.3483	0.158075	2.34653	0	0.0280885	0.00465728	0.0280885	0	0.118454	0.00665326	0.118454	0	0.244499	0.00291455	0.244499
DE803	MULTIPOLYGON (((11.99848 54.17497, 12.01344 54.17786, 12.03785 54.17666, 12.05809 54.17791, 12.08689 54.1829, 12.09301 54.17629, 12.09559 54.16806, 12.09458 54.16401, 12.09211 54.15421, 12.08546 54.14378, 12.08954 54.13329, 12.0864 54.1223, 12.08941 54.11198, 12.09912 54.10193, 12.11092 54.09559, 12.135 54.09324, 12.14947 54.09468, 12.15078 54.0963, 12.14791 54.09746, 12.12668 54.09618, 12.11851 …	0	-798.627	-92.0999	-640.729	0	0.151782	-0.766159	-0.568511	0	-0.804828	-8.10907	-8.10341	0	-0.222947	-2.23266	-2.22457	0	0.260118	-0.295441	-0.292687
DE804	MULTIPOLYGON (((11.44947 53.68068, 11.45302 53.67765, 11.46177 53.67886, 11.46873 53.68365, 11.47498 53.68181, 11.48472 53.66688, 11.48446 53.64877, 11.48426 53.63477, 11.49778 53.62843, 11.50403 53.62191, 11.50203 53.61132, 11.50488 53.60637, 11.50125 53.60349, 11.49561 53.60347, 11.49695 53.59832, 11.4909 53.59267, 11.48771 53.57978, 11.48264 53.57854, 11.48274 53.58246, 11.47683 53.58338, 11.4…	0	170.478	192.001	423.569	0	0.608061	2.32873	2.35994	0	0.235295	-0.919853	-0.910029	0	0.094372	-0.27325	-0.247983	0	0.0784496	-0.0552882	-0.00982695
DE80L	MULTIPOLYGON (((13.3194 54.19351, 13.29947 54.17956, 13.28868 54.16401, 13.28797 54.1594, 13.29187 54.15119, 13.28766 54.14783, 13.29078 54.13351, 13.25405 54.12899, 13.24307 54.12119, 13.22093 54.12025, 13.21651 54.11789, 13.21893 54.11176, 13.22093 54.10868, 13.22595 54.10537, 13.23575 54.10385, 13.24631 54.10113, 13.25055 54.09628, 13.25994 54.08257, 13.28773 54.07309, 13.27776 54.06349, 13.24…	0	945.309	428.491	1580.8	0	1.79986	5.67273	7.06265	0	0.0536893	-5.23e-13	0.0336905	0	0.161085	-3.38e-13	0.160752	0	0.0636165	-3.71e-13	0.0619304
DE923	POLYGON ((9.62965 52.13126, 9.639010000000001 52.12686, 9.647169999999999 52.11497, 9.6839 52.10453, 9.68183 52.09982, 9.67347 52.0942, 9.66656 52.09229, 9.666840000000001 52.08919, 9.66269 52.08893, 9.65883 52.07818, 9.65216 52.07365, 9.655110000000001 52.07053, 9.653700000000001 52.06196, 9.64818 52.06136, 9.64479 52.05456, 9.65592 52.04936, 9.65157 52.04837, 9.65104 52.03975, 9.657489999999999…	0	-4068.84	-4053.37	-3999.32	0	-6.73	-6.79668	-6.73	0	2.39e-13	2.39e-13	2.39e-13	0	3.61e-13	3.61e-13	3.61e-13	0	-0.125897	-0.143128	-0.125897
DE94E	POLYGON ((8.01815 52.68391, 8.034420000000001 52.67338, 8.05062 52.65222, 8.059659999999999 52.64667, 8.07267 52.64416, 8.07822 52.62663, 8.08656 52.62424, 8.080080000000001 52.61574, 8.07269 52.59813, 8.057 52.5941, 8.05325 52.59091, 8.041359999999999 52.58952, 8.036960000000001 52.57703, 8.04486 52.56337, 8.04354 52.55257, 8.034369999999999 52.54436, 8.03633 52.53324, 8.03002 52.53205, 8.02271 …	0	146.387	393.497	194.886	0	1.21974	0.433996	0.758779	0	0.544979	0.0463182	-0.0433772	0	0.433727	0.0807077	0.0575533	0	0.50118	0.102901	0.0991755
DE94F	POLYGON ((8.45928 52.80106, 8.45051 52.78636, 8.454840000000001 52.77829, 8.461880000000001 52.77517, 8.46349 52.77401, 8.46396 52.77284, 8.463469999999999 52.77129, 8.461880000000001 52.76979, 8.4596 52.76714, 8.45796 52.76294, 8.461880000000001 52.75907, 8.468719999999999 52.75359, 8.46937 52.73547, 8.44516 52.72368, 8.413639999999999 52.72331, 8.40643 52.72174, 8.39709 52.71781, 8.39513 52.717…	0	386.18	322.846	234.968	0	1.03074	1.31843	0.868686	0	0.563857	0.582573	0.0187165	0	0.363778	0.439155	0.0753768	0	0.392751	0.437074	0.0519235
DE94G	POLYGON ((8.5549 53.52513, 8.547560000000001 53.52128, 8.550990000000001 53.51572, 8.53058 53.50849, 8.526820000000001 53.5066, 8.509219999999999 53.49773, 8.501139999999999 53.48985, 8.492649999999999 53.47242, 8.492649999999999 53.46994, 8.492620000000001 53.46691, 8.49249 53.45392, 8.49253 53.44761, 8.49245 53.44378, 8.492380000000001 53.43662, 8.492290000000001 53.43045, 8.4923 53.42853, 8.49…	0	-1267.45	-608.12	-988.469	0	0.715143	-0.910593	0.019259	0	-3.09824	-4.34707	-4.34707	0	-0.415934	-1.19072	-1.19072	0	0.543431	0.000862024	0.0066313
DEA59	POLYGON ((8.238799999999999 51.10434, 8.228339999999999 51.09961, 8.22348 51.09297, 8.221920000000001 51.09079, 8.22566 51.08789, 8.23166 51.07058, 8.24532 51.06574, 8.245480000000001 51.05702, 8.241099999999999 51.05178, 8.22902 51.04753, 8.224769999999999 51.04401, 8.221220000000001 51.03768, 8.22156 51.02882, 8.21359 51.0217, 8.205909999999999 51.02023, 8.193989999999999 51.02189, 8.1881299999…	0	234.804	634.066	729.735	0	2.11239	0.646505	2.08645	0	0.103923	0.00526302	0.0173514	0	0.0670469	0.00751861	0.0651973	0	0.233825	0.153236	0.195049
DEA5A	POLYGON ((8.54909 51.10187, 8.54298 51.09669, 8.52758 51.09631, 8.52298 51.09137, 8.517429999999999 51.09044, 8.502929999999999 51.0801, 8.50543 51.07315, 8.519500000000001 51.07002, 8.52558 51.06585, 8.52666 51.06131, 8.51993 51.05093, 8.51407 51.04972, 8.50595 51.04138, 8.51126 51.03817, 8.516310000000001 51.04255, 8.519880000000001 51.04264, 8.524139999999999 51.03882, 8.525130000000001 51.031…	0	12.6773	353.569	421.511	0	1.2266	0.0164886	1.26057	0	0.00608667	0.00608667	0.0157034	0	0.00869525	0.00869525	0.0545807	0	0.166556	0.000646307	0.208225
DEA5B	POLYGON ((8.40311 51.71935, 8.407769999999999 51.7194, 8.42788 51.71961, 8.441879999999999 51.7176, 8.460940000000001 51.7224, 8.4681 51.72109, 8.468999999999999 51.71537, 8.47587 51.71382, 8.47813 51.70813, 8.47087 51.70398, 8.471909999999999 51.69989, 8.482049999999999 51.69536, 8.48441 51.69172, 8.48391 51.68718, 8.47856 51.68657, 8.481030000000001 51.68349, 8.5106 51.67956, 8.52094 51.67233, …	0	13.1543	147.458	164.97	0	0.628203	0.0126384	0.628203	0	0.0150134	0.00466539	0.0150134	0	0.0560394	0.00666484	0.0560394	0	0.0449243	0.000460381	0.0449243
DEA5C	POLYGON ((7.70189 51.71238, 7.70418 51.71093, 7.69972 51.70576, 7.70536 51.69874, 7.70224 51.69384, 7.70795 51.68853, 7.71442 51.68944, 7.71542 51.68525, 7.72632 51.67803, 7.72712 51.67506, 7.71966 51.67087, 7.71338 51.66934, 7.70916 51.6706, 7.69996 51.66815, 7.69678 51.66476, 7.69026 51.66273, 7.68467 51.66375, 7.67627 51.6619, 7.67555 51.65919, 7.68169 51.64873, 7.68805 51.61374, 7.69285 51.61…	0	-564.496	-567.833	-2524.14	0	-0.294086	-0.301163	-4.44923	0	-2.47361	-2.47361	-20.9182	0	-0.716545	-0.716545	-5.78265	0	-0.143402	-0.143407	-0.825974
DEB11	POLYGON ((7.60548 50.29379, 7.59739 50.29115, 7.58651 50.29682, 7.57708 50.29564, 7.57135 50.29008, 7.5577 50.28338, 7.54657 50.28887, 7.53646 50.28579, 7.52684 50.28844, 7.5178 50.2988, 7.5157 50.30913, 7.52041 50.31264, 7.53365 50.32252, 7.53251 50.3314, 7.52331 50.33611, 7.51644 50.33413, 7.5138 50.33711, 7.50833 50.33015, 7.50276 50.33037, 7.49452 50.34037, 7.49631 50.34722, 7.49008 50.35126,…	0	128.947	136.583	180.252	0	0.521226	0.452494	0.521226	0	0.00780021	0.00780021	0.00780021	0	0.0185269	0.0185269	0.0185269	0	0.0974718	0.0446311	0.0974718
AT321	POLYGON ((13.86437 47.25169, 13.86788 47.24571, 13.86726 47.24021, 13.85088 47.23029, 13.8533 47.22647, 13.86553 47.2201, 13.86636 47.21639, 13.88251 47.20471, 13.90134 47.19503, 13.89622 47.18579, 13.89803 47.18301, 13.90858 47.18395, 13.91542 47.17961, 13.91899 47.17235, 13.9436 47.16654, 13.95712 47.16171, 13.97103 47.14917, 13.99342 47.14214, 13.99532 47.13242, 13.98821 47.12647, 13.98288 47.…	0	2034.49	2040.69	2492.32	0	6.07274	6.07274	6.04413	0	0.187007	0.187007	0.151132	0	0.70192	0.70192	0.678775	0	0.0958854	0.0958854	0.0929315
AT322	POLYGON ((12.6958 47.68222, 12.71502 47.67673, 12.73313 47.67899, 12.74605 47.67471, 12.75738 47.66414, 12.76364 47.66651, 12.77287 47.66648, 12.78188 47.67317, 12.78301 47.66955, 12.77704 47.66043, 12.75941 47.65361, 12.76184 47.6491, 12.77957 47.63361, 12.78969 47.63277, 12.79944 47.62716, 12.82379 47.61159, 12.82217 47.61021, 12.81341 47.61155, 12.80742 47.61008, 12.79133 47.59837, 12.79431 47…	0	522.894	577.947	673.419	0	1.78573	1.70743	1.93379	0	0.105564	0.0361213	0.081832	0	0.36435	0.03301	0.34904	0	0.0689875	0.0221765	0.0653808
AT323	POLYGON ((13.30382 48.00782, 13.30366 48.004, 13.29908 48.00141, 13.30105 47.9957, 13.31062 47.99267, 13.32697 47.99139, 13.35346 47.97862, 13.36896 47.97682, 13.37074 47.97211, 13.37228 47.96584, 13.36201 47.95461, 13.36325 47.94594, 13.35773 47.93975, 13.33998 47.94466, 13.33744 47.95345, 13.31477 47.95798, 13.30491 47.96408, 13.29067 47.96087, 13.28078 47.95494, 13.27845 47.94619, 13.28456 47.…	0	-155.355	77.834	-128.005	0	0.199253	0.261864	0.261864	0	0.0696584	-1.56436	-1.56436	0	0.0315444	-0.45591	-0.45591	0	0.0015937	0.0287339	0.0287339
DE925	POLYGON ((10.03447 52.28377, 10.02763 52.26369, 10.01227 52.26031, 10.00948 52.25682, 10.00001 52.25695, 10.0022 52.24792, 9.99794 52.24389, 9.998670000000001 52.23995, 9.995609999999999 52.2365, 9.9985 52.23026, 10.04426 52.23123, 10.06498 52.22261, 10.07685 52.22542, 10.07512 52.22809, 10.08513 52.22992, 10.1042 52.23057, 10.13543 52.23585, 10.14344 52.23538, 10.14627 52.22978, 10.15016 52.2277…	0	39.3483	191.618	236.068	0	0.759159	0.131938	0.751121	0	0.011638	0.0251931	-0.0434051	0	0.00345716	0.0113021	-0.00678793	0	0.058072	0.00844795	0.0573628
DE926	POLYGON ((9.64781 51.9648, 9.650690000000001 51.96501, 9.6525 51.96545, 9.654489999999999 51.96608, 9.66259 51.96865, 9.670529999999999 51.96527, 9.671419999999999 51.96351, 9.67496 51.96062, 9.679130000000001 51.95946, 9.68327 51.95699, 9.68573 51.95624, 9.68694 51.95537, 9.688499999999999 51.95655, 9.691090000000001 51.96003, 9.694000000000001 51.96257, 9.69811 51.9647, 9.70327 51.96534, 9.7075…	0	404.772	687.094	672.015	0	2.21249	1.08556	2.10572	0	0.359596	0.0548362	0.0548362	0	0.235909	0.244956	0.244956	0	0.268091	0.212115	0.214178
DE927	POLYGON ((9.3256 52.76771, 9.322480000000001 52.76206, 9.317220000000001 52.75901, 9.32912 52.75759, 9.34015 52.7524, 9.33849 52.74525, 9.33244 52.74081, 9.344810000000001 52.73778, 9.34966 52.72712, 9.348269999999999 52.72566, 9.326219999999999 52.72293, 9.323320000000001 52.72041, 9.331989999999999 52.71531, 9.34817 52.71482, 9.36543 52.72863, 9.366860000000001 52.72978, 9.370010000000001 52.73…	0	196.077	208.28	56.5446	0	0.874099	0.666572	0.657672	0	0.134142	0.27499	-0.562495	0	0.039848	0.130718	-0.167094	0	0.0207775	0.0704572	0.0152873
DE928	POLYGON ((9.448309999999999 52.27432, 9.44009 52.26015, 9.429489999999999 52.25719, 9.411110000000001 52.24938, 9.3948 52.24948, 9.38841 52.24646, 9.39176 52.24238, 9.383039999999999 52.24107, 9.379659999999999 52.23245, 9.37265 52.23159, 9.372780000000001 52.22697, 9.367749999999999 52.221, 9.36543 52.22075, 9.360860000000001 52.22027, 9.35535 52.22399, 9.35425 52.22862, 9.35004 52.22879, 9.3415…	0	142.525	169.765	192.926	0	0.581325	0.50658	0.52141	0	0.10201	0.021418	0.0268924	0	0.158478	0.102194	0.110015	0	0.177193	0.106236	0.106792
DE929	POLYGON ((9.73462 52.6383, 9.74099 52.63166, 9.76802 52.62924, 9.77539 52.62314, 9.79302 52.61926, 9.80096 52.61499, 9.8009 52.61023, 9.80561 52.60711, 9.82118 52.60492, 9.829269999999999 52.60643, 9.834530000000001 52.60548, 9.8238 52.59992, 9.82438 52.59701, 9.83112 52.59603, 9.837070000000001 52.59738, 9.84769 52.60727, 9.85458 52.60422, 9.88415 52.60443, 9.88589 52.60223, 9.87975 52.59578, 9.…	0	122.379	-35.5856	-19.0983	0	0.0608369	0.427286	0.255194	0	-0.225873	0.0501112	-0.950389	0	-0.0430297	0.0216556	-0.214862	0	0.123794	0.0344669	0.0969918
DE931	POLYGON ((10.44441 52.81576, 10.42992 52.80363, 10.42075 52.7999, 10.41819 52.79247, 10.39661 52.77457, 10.3961 52.76291, 10.40352 52.75921, 10.381 52.73539, 10.3671 52.72961, 10.36657 52.72608, 10.36525 52.72057, 10.37259 52.71115, 10.37162 52.70268, 10.37671 52.69599, 10.37081 52.69125, 10.3843 52.68905, 10.38705 52.68039, 10.39925 52.66839, 10.40598 52.65753, 10.39611 52.6461, 10.38052 52.6347…	0	505.377	726.066	764.029	0	2.25527	1.58379	2.25654	0	0.0511452	-0.0898241	-0.0631143	0	0.0135854	-0.026683	0.0848342	0	0.245815	0.24093	0.286183
AT331	MULTIPOLYGON (((10.45444 47.5558, 10.4732 47.55036, 10.48891 47.5404, 10.49424 47.53939, 10.49777 47.5391, 10.52454 47.53517, 10.55241 47.53704, 10.56285 47.53606, 10.56637 47.53406, 10.57378 47.53482, 10.58174 47.54818, 10.58059 47.55508, 10.59001 47.56028, 10.59813 47.56961, 10.60859 47.56582, 10.61986 47.56638, 10.62738 47.5609, 10.63337 47.55944, 10.67484 47.55878, 10.67801 47.55624, 10.69062…	0	439.918	497.584	575.044	0	1.48428	1.34127	1.48428	0	0.0404864	-5.52e-14	0.0404864	0	0.193178	-1.32e-13	0.193178	0	0.0271042	0.0107815	0.0271042
DE932	POLYGON ((9.018509999999999 53.83484, 9.0273 53.8291, 9.034890000000001 53.81821, 9.03872 53.81423, 9.040279999999999 53.81288, 9.048310000000001 53.81542, 9.053039999999999 53.81243, 9.06396 53.81179, 9.0661 53.80613, 9.06892 53.80508, 9.074199999999999 53.80532, 9.077389999999999 53.80934, 9.08264 53.80845, 9.08647 53.80989, 9.093170000000001 53.80518, 9.0998 53.80782, 9.10135 53.80141, 9.10581…	0	67.5243	270.919	280.267	0	1.07301	0.421415	1.12665	0	0.254844	0.00384727	0.0297659	0	0.164415	0.0054961	0.129165	0	0.105274	0.00549784	0.0505113
DE80J	POLYGON ((12.98671 54.00397, 13.01458 53.99296, 13.01187 53.98875, 12.99713 53.98541, 13.00238 53.97602, 13.01211 53.97926, 13.01533 53.98031, 13.02284 53.98054, 13.02572 53.98021, 13.02916 53.97952, 13.03982 53.97513, 13.04182 53.97456, 13.05547 53.97064, 13.05889 53.96966, 13.05684 53.96514, 13.06412 53.95523, 13.07548 53.95254, 13.08928 53.94593, 13.08864 53.95355, 13.10785 53.94649, 13.1319 5…	0	1314.89	312.598	1641.49	0	1.4112	6.24135	7.12633	0	0.106895	0.104302	-0.343759	0	0.121773	0.0260697	-0.0120971	0	0.019269	0.0829695	0.0990171
AT332	POLYGON ((11.42143 47.44485, 11.42343 47.44191, 11.43454 47.43815, 11.42854 47.42515, 11.43934 47.41771, 11.43814 47.4113, 11.44551 47.40856, 11.4501 47.40363, 11.46262 47.40057, 11.48175 47.3911, 11.5018 47.39107, 11.51199 47.38888, 11.52028 47.38223, 11.51582 47.36669, 11.49988 47.36295, 11.49722 47.35332, 11.51871 47.35295, 11.53681 47.35758, 11.55836 47.35205, 11.57509 47.3476, 11.5989 47.348…	0	152.332	183.592	143.951	0	0.625687	0.526119	0.492995	0	0.0191632	0.0136804	0.0191632	0	0.0457044	0.0195434	0.0457044	0	0.0252482	0.0112768	0.0148251
AT333	POLYGON ((12.65608 47.0997, 12.67269 47.09107, 12.68917 47.0782, 12.7005 47.07241, 12.71019 47.05027, 12.7158 47.04467, 12.73727 47.04178, 12.76262 47.0445, 12.77082 47.04135, 12.75678 47.0332, 12.74508 47.0183, 12.73675 47.01295, 12.73647 47.00554, 12.73124 46.9984, 12.7245 46.99482, 12.73775 46.98053, 12.74096 46.96933, 12.74714 46.96122, 12.75887 46.95858, 12.76308 46.94902, 12.77122 46.94415,…	0	676.496	811.068	931.903	0	2.5018	2.21535	2.21535	0	0.0310798	0.0310798	0.0310798	0	0.148295	0.148295	0.148295	0	0.0192795	0.0134253	0.0134253
AT334	POLYGON ((11.0165 47.39637, 11.01396 47.39428, 11.01092 47.36949, 10.99336 47.35229, 10.98981 47.331, 10.99552 47.31266, 11.00574 47.30974, 11.01593 47.31164, 11.01931 47.31016, 11.0194 47.30583, 11.02745 47.30559, 11.02805 47.29589, 11.05941 47.2982, 11.068 47.28888, 11.06455 47.27521, 11.06995 47.27047, 11.06692 47.25849, 11.06922 47.25268, 11.05875 47.24588, 11.06044 47.23981, 11.06616 47.2342…	0	282.165	428.236	299.017	0	1.32081	1.02961	1.01611	0	0.0830526	0.0830526	0.0661295	0	0.281068	0.281068	0.27015	0	0.0407657	0.0317102	0.0295741
DE933	MULTIPOLYGON (((10.30795 53.4332, 10.33096 53.42515, 10.35592 53.42614, 10.36054 53.42626, 10.36499 53.42627, 10.36775 53.42625, 10.37053 53.42592, 10.37324 53.4254, 10.37543 53.42483, 10.3781 53.42381, 10.38006 53.42274, 10.38337 53.42091, 10.38656 53.41894, 10.39592 53.41253, 10.39795 53.41145, 10.42991 53.39821, 10.46918 53.38584, 10.46947 53.37904, 10.45684 53.36876, 10.44429 53.36696, 10.442…	0	86.613	278.333	334.339	0	1.00359	0.275176	1.01593	0	0.0126985	0.152032	0.0172543	0	0.0605898	0.154052	0.0670981	0	0.170821	0.158231	0.171217
DE934	POLYGON ((11.17186 53.15664, 11.17785 53.15046, 11.18459 53.13684, 11.19047 53.13494, 11.19717 53.13617, 11.21377 53.14402, 11.23027 53.14241, 11.24582 53.13626, 11.25606 53.12891, 11.26573 53.12198, 11.26803 53.10431, 11.27173 53.09868, 11.28761 53.08702, 11.30078 53.08105, 11.31186 53.07603, 11.32743 53.0617, 11.33887 53.0551, 11.35354 53.05485, 11.38299 53.06416, 11.38653 53.06561, 11.39153 53…	0	295.748	1613.12	1707.95	0	5.03165	1.18828	4.88108	0	0.155076	0.507806	0.0649187	0	0.303873	0.327617	0.30237	0	0.228367	0.0895395	0.22395
DE935	MULTIPOLYGON (((10.59505 53.36393, 10.61666 53.36972, 10.63271 53.37068, 10.65069 53.36882, 10.67635 53.36778, 10.69472 53.37046, 10.7033 53.36925, 10.72774 53.35727, 10.7378 53.34328, 10.74359 53.3415, 10.75492 53.34006, 10.7612 53.33926, 10.76272 53.33719, 10.7587 53.33281, 10.76037 53.33012, 10.76814 53.32972, 10.77279 53.32494, 10.78273 53.31987, 10.79364 53.31573, 10.80342 53.31445, 10.8253 …	0	44.2574	414.808	440.03	0	1.42725	0.093141	1.33411	0	0.139336	0.116775	0.0225613	0	0.169163	0.0753384	0.093825	0	0.22985	0.0644173	0.165433
DE936	POLYGON ((8.90611 53.38167, 8.91071 53.38, 8.906969999999999 53.37423, 8.922000000000001 53.37046, 8.94049 53.3654, 8.93909 53.35875, 8.946400000000001 53.35289, 8.941459999999999 53.34226, 8.96171 53.33308, 8.96946 53.33673, 8.977 53.33567, 8.996090000000001 53.3236, 8.999090000000001 53.31621, 8.99516 53.3143, 8.99024 53.30652, 9.011649999999999 53.29991, 8.998010000000001 53.28079, 9.00055 53.…	0	311.388	260.796	319.966	0	0.894129	1.17687	1.05418	0	0.226226	0.226226	0.0209724	0	0.150631	0.150631	0.0801048	0	0.19639	0.19639	0.0921582
DE937	POLYGON ((9.5627 53.33759, 9.56526 53.33601, 9.566850000000001 53.33495, 9.572010000000001 53.33172, 9.575609999999999 53.33005, 9.58323 53.31578, 9.584149999999999 53.3088, 9.58789 53.30695, 9.59535 53.3061, 9.5969 53.29934, 9.601190000000001 53.29893, 9.60379 53.29327, 9.603149999999999 53.28871, 9.59844 53.28901, 9.596830000000001 53.29331, 9.589840000000001 53.29025, 9.59107 53.28248, 9.59778…	0	558.61	145.992	665.337	0	0.817385	1.92003	2.24822	0	0.00281622	0.0450998	0.0342929	0	0.00402317	0.150416	0.154212	0	0.00823921	0.188799	0.187568
DE938	POLYGON ((10.0754 53.12901, 10.07685 53.12617, 10.08444 53.12369, 10.09984 53.11402, 10.10613 53.11416, 10.10963 53.10958, 10.11681 53.10599, 10.09559 53.09643, 10.09995 53.08867, 10.06489 53.07234, 10.06623 53.07058, 10.07282 53.07292, 10.07583 53.06591, 10.05992 53.0624, 10.0452 53.06875, 10.03718 53.0626, 10.04221 53.0594, 10.04348 53.05249, 10.05326 53.05058, 10.07046 53.04326, 10.14576 53.04…	0	797.087	265.065	913.008	0	1.11094	2.09762	2.86341	0	0.179091	0.229541	-0.159889	0	0.102203	0.258353	0.111828	0	0.043135	0.27598	0.239324
DE939	POLYGON ((9.485889999999999 53.70766, 9.502179999999999 53.6968, 9.5078 53.69116, 9.51036 53.68754, 9.51197 53.68526, 9.51741 53.67761, 9.51975 53.67432, 9.52075 53.6729, 9.529120000000001 53.6595, 9.53049 53.64877, 9.531230000000001 53.6429, 9.53683 53.63057, 9.5435 53.62215, 9.55064 53.61603, 9.56254 53.6114, 9.587859999999999 53.59852, 9.591670000000001 53.59717, 9.615640000000001 53.58873, 9.…	0	527.529	-91.2601	191.616	0	0.550196	2.48382	2.40536	0	-0.952432	0.286867	-1.11708	0	-0.150518	0.155539	-0.256742	0	0.143114	0.0566853	0.0366333
DE93A	MULTIPOLYGON (((10.75482 53.12334, 10.75174 53.1197, 10.75492 53.11368, 10.75558 53.11242, 10.77339 53.11225, 10.7641 53.10373, 10.76788 53.09844, 10.79608 53.09413, 10.80392 53.09155, 10.80878 53.08871, 10.81609 53.08405, 10.82216 53.08145, 10.82822 53.07885, 10.82614 53.07711, 10.82921 53.07647, 10.83075 53.07783, 10.83326 53.07702, 10.83587 53.06801, 10.83652 53.0651, 10.84033 53.05891, 10.841…	0	818.086	1022.17	914.056	0	3.12193	2.30483	2.70219	0	0.513737	0.474532	0.0392056	0	0.463505	0.276438	0.187067	0	0.300598	0.255585	0.186125
DE93B	POLYGON ((9.45472 52.91741, 9.451169999999999 52.91446, 9.445819999999999 52.91, 9.435280000000001 52.90646, 9.429119999999999 52.90639, 9.426439999999999 52.90325, 9.41971 52.90231, 9.4132 52.89741, 9.416550000000001 52.8909, 9.41254 52.87932, 9.4063 52.87795, 9.39739 52.872, 9.39687 52.86684, 9.38316 52.85952, 9.37609 52.8509, 9.392150000000001 52.8365, 9.390330000000001 52.83271, 9.36543 52.82…	0	157.389	213.412	243.892	0	0.840201	0.649642	0.921019	0	0.198877	0.198877	0.0146025	0	0.188562	0.188562	0.0696748	0	0.18135	0.18135	0.0530826
DE941	POLYGON ((8.635669999999999 53.09928, 8.63772 53.10144, 8.642060000000001 53.10603, 8.6549 53.10886, 8.66877 53.10302, 8.665380000000001 53.09414, 8.671989999999999 53.088, 8.69919 53.08265, 8.708449999999999 53.07625, 8.71027 53.0689, 8.707739999999999 53.05208, 8.71142 53.04463, 8.701449999999999 53.03793, 8.69037 53.03815, 8.684710000000001 53.03391, 8.678520000000001 53.01898, 8.6644000000000…	0	275.156	134.976	285.154	0	0.501039	0.936675	0.85452	0	0.0929863	0.0615731	0.00841612	0	0.0649818	0.0107531	0.0188616	0	0.425399	0.132659	0.0486098
DE942	POLYGON ((7.2643 53.32553, 7.26424 53.32751, 7.25815 53.32948, 7.23587 53.33196, 7.16631 53.33564, 7.13243 53.33535, 7.06157 53.33473, 7.05024 53.33836, 7.03223 53.33635, 7.02331 53.33792, 7.0136 53.34408, 6.99945 53.35989, 7.01333 53.37792, 7.02069 53.36922, 7.03299 53.36104, 7.03827 53.35296, 7.05024 53.35573, 7.05859 53.35381, 7.08032 53.36369, 7.08917 53.36988, 7.09661 53.38377, 7.10034 53.38…	0	8772.57	1176.15	9458.6	0	4.70776	53.1209	53.6467	0	0.705974	-1.1762	-1.26401	0	0.295349	-0.37402	-0.375484	0	0.644191	-0.00310496	-0.0454245
DE943	POLYGON ((8.30391 53.18908, 8.293089999999999 53.17874, 8.301489999999999 53.1667, 8.298030000000001 53.16635, 8.308199999999999 53.15463, 8.31226 53.15305, 8.30001 53.14519, 8.29974 53.14002, 8.28889 53.13106, 8.278040000000001 53.10336, 8.279260000000001 53.09853, 8.276160000000001 53.09623, 8.226459999999999 53.08276, 8.208220000000001 53.08711, 8.19566 53.09268, 8.195679999999999 53.09627, 8.…	0	203.307	193.208	204.1	0	0.605339	0.74417	0.698525	0	0.099665	0.0346283	0.00729604	0	0.058054	0.0160948	0.0156393	0	0.514819	0.100593	0.0479785
DE80K	MULTIPOLYGON (((12.80865 54.00494, 12.80266 53.99854, 12.8113 53.99689, 12.8091 53.99318, 12.81501 53.98748, 12.79705 53.97233, 12.79613 53.96703, 12.78835 53.95891, 12.79061 53.95797, 12.78994 53.9538, 12.79589 53.95192, 12.80652 53.94345, 12.81231 53.93259, 12.80973 53.92681, 12.80371 53.9288, 12.79589 53.92744, 12.80011 53.92221, 12.78403 53.92184, 12.76584 53.90021, 12.76976 53.8969, 12.78154…	0	319.099	987.148	469.917	0	2.7544	1.86756	2.00274	0	2.13142	-8.82e-14	0.0382719	0	1.53303	-5.7e-14	0.182611	0	0.562551	0.00692371	0.0485446
DE944	POLYGON ((7.95647 52.27249, 7.93194 52.28665, 7.93065 52.29346, 7.93243 52.30174, 7.94242 52.30429, 7.95246 52.30581, 7.9876 52.30459, 7.9896 52.30927, 7.97862 52.31263, 7.96463 52.32486, 7.98369 52.33185, 8.000260000000001 52.33608, 8.00897 52.33827, 8.01094 52.33608, 8.02075 52.32514, 8.020519999999999 52.31989, 8.02858 52.31781, 8.0527 52.31851, 8.07193 52.3159, 8.08155 52.31897, 8.09779 52.32…	0	164.396	186.191	136.996	0	0.538077	0.459767	0.418736	0	0.126745	0.0350846	0.00839458	0	0.0767346	0.00975197	0.0183496	0	0.589902	0.0768141	0.0756674
DE945	POLYGON ((8.091290000000001 53.63811, 8.115019999999999 53.61523, 8.12396 53.59901, 8.149279999999999 53.60056, 8.15494 53.58598, 8.153420000000001 53.58291, 8.14317 53.57832, 8.14608 53.57443, 8.15348 53.56453, 8.1524 53.56119, 8.157400000000001 53.55913, 8.168710000000001 53.54284, 8.15779 53.53299, 8.15841 53.52924, 8.164249999999999 53.52928, 8.166 53.5268, 8.156169999999999 53.5157, 8.11505 …	0	-178.42	-29.2102	-6016.87	0	0.238869	0.0151667	-12.2311	0	-1.5033	-2.04386	-58.5605	0	-0.413006	-0.509112	-16.0784	0	-0.0523559	0.396935	-2.05925
DE946	POLYGON ((8.30391 53.18908, 8.29795 53.19175, 8.27844 53.18915, 8.27444 53.19122, 8.25441 53.19359, 8.24525 53.20027, 8.22974 53.19826, 8.22287 53.20158, 8.2005 53.20388, 8.19247 53.19027, 8.18798 53.18958, 8.178089999999999 53.18268, 8.1699 53.18281, 8.16145 53.17685, 8.160489999999999 53.1743, 8.16564 53.16902, 8.16372 53.16574, 8.15837 53.16583, 8.15577 53.16333, 8.15485 53.15141, 8.1468799999…	0	65.3499	325.283	371.818	0	1.07548	0.36818	1.2688	0	0.0548323	0.00364652	0.018406	0	0.0762401	0.00520931	0.075633	0	0.113496	0.00348067	0.106083
AT223	POLYGON ((15.84791 47.56847, 15.83885 47.56395, 15.82705 47.56211, 15.81587 47.56949, 15.8018 47.57464, 15.79229 47.57277, 15.78408 47.56408, 15.76975 47.5618, 15.7681 47.56054, 15.765 47.55906, 15.76065 47.55775, 15.75443 47.55588, 15.75102 47.55467, 15.74853 47.55397, 15.74688 47.55294, 15.74107 47.54889, 15.73414 47.54196, 15.72024 47.5368, 15.71168 47.52662, 15.69377 47.51852, 15.68204 47.518…	0	368.209	464.564	542.551	0	1.45498	1.17497	1.40004	0	0.162836	0.0835641	0.0939626	0	0.44366	0.0654215	0.399226	0	0.126401	0.054568	0.112308
DE947	MULTIPOLYGON (((7.55017 53.67504, 7.55114 53.67288, 7.53002 53.66776, 7.51377 53.6646, 7.51132 53.65529, 7.4981 53.65273, 7.48968 53.64877, 7.4981 53.64269, 7.50687 53.63635, 7.50812 53.63153, 7.51349 53.62783, 7.50807 53.62282, 7.4981 53.62304, 7.48256 53.62339, 7.47226 53.62516, 7.47076 53.6269, 7.45822 53.62475, 7.45248 53.6212, 7.43082 53.62194, 7.42332 53.61953, 7.42216 53.61698, 7.42902 53.…	0	2440.09	629.043	2790.48	0	2.35685	14.365	15.1565	0	0.762983	0.020992	0.020992	0	0.495548	0.0860761	0.0860761	0	0.455513	0.0442849	0.0500694
DE948	POLYGON ((7.71902 53.17889, 7.72925 53.1747, 7.73671 53.17675, 7.74845 53.17315, 7.77017 53.17403, 7.77843 53.17211, 7.78114 53.17537, 7.79003 53.17803, 7.81368 53.17303, 7.8203 53.17425, 7.83534 53.16646, 7.85322 53.16333, 7.85506 53.1589, 7.84499 53.15456, 7.85005 53.14717, 7.84069 53.14106, 7.86058 53.12953, 7.88513 53.10966, 7.89646 53.11844, 7.9032 53.11876, 7.91478 53.11384, 7.91635 53.1088…	0	2884	354.218	3092.8	0	1.80629	16.9002	16.9002	0	0.0245876	0.0245876	0.0245876	0	0.105116	0.105116	0.105116	0	0.0514569	0.0514569	0.0514569
DE949	POLYGON ((7.61188 53.05771, 7.62809 53.05083, 7.64591 53.04342, 7.65161 53.04111, 7.66359 53.03626, 7.67514 53.03155, 7.68589 53.02709, 7.69133 53.02469, 7.69332 53.02383, 7.69884 53.02144, 7.70416 53.0196, 7.71243 53.01563, 7.71162 53.00231, 7.71671 52.99911, 7.72266 52.97349, 7.71721 52.96838, 7.71944 52.96596, 7.72321 52.96452, 7.73146 52.9567, 7.74039 52.95599, 7.74174 52.94723, 7.75304 52.94…	0	-2684.17	-3511.81	-2411.21	0	-3.46355	2.87284	3.59376	0	-6.357	-7.12662	-7.12662	0	-1.62408	-2.11703	-2.11703	0	0.244466	-0.107406	-0.107406
AT226	POLYGON ((14.60429 47.42707, 14.60175 47.40179, 14.60346 47.39532, 14.60966 47.39243, 14.61305 47.38781, 14.61376 47.37863, 14.63318 47.37485, 14.64147 47.37722, 14.64325 47.37772, 14.65018 47.37708, 14.6679 47.3677, 14.67687 47.36704, 14.68128 47.36298, 14.69452 47.35794, 14.70285 47.35135, 14.71065 47.34943, 14.71905 47.34737, 14.73094 47.33987, 14.75236 47.34354, 14.75291 47.3496, 14.76592 47.…	0	631.18	914.278	1193.58	0	2.78614	1.99793	3.15172	0	0.123275	0.25165	0.14148	0	0.0897994	0.702328	0.63125	0	0.0787077	0.108474	0.140676
AT311	POLYGON ((13.72709 48.51302, 13.73377 48.50804, 13.74797 48.48973, 13.77434 48.4736, 13.77953 48.46844, 13.78973 48.46617, 13.80026 48.46489, 13.80884 48.46135, 13.85036 48.43281, 13.8649 48.42639, 13.86835 48.42631, 13.87038 48.42179, 13.87462 48.42047, 13.87489 48.41584, 13.89095 48.40548, 13.92119 48.39465, 13.92314 48.39073, 13.91676 48.39096, 13.91691 48.38913, 13.9102 48.38359, 13.90464 48.…	0	-156.435	190.61	-120.724	0	0.626263	0.248892	0.248892	0	-0.0105078	-4.75476	-4.75476	0	-0.00288613	-1.30597	-1.30597	0	0.043763	0.0200365	0.0200365
AT312	POLYGON ((14.52081 48.23735, 14.51562 48.23426, 14.49076 48.22278, 14.48176 48.20183, 14.48263 48.1892, 14.48012 48.1828, 14.48265 48.17845, 14.48106 48.17114, 14.46798 48.14997, 14.47769 48.13767, 14.46972 48.12303, 14.49095 48.11499, 14.49228 48.11145, 14.49278 48.11015, 14.48276 48.10564, 14.47156 48.105, 14.44978 48.11106, 14.42306 48.10876, 14.41844 48.11145, 14.4162 48.11276, 14.41471 48.11…	0	197.891	191.489	18.0165	0	0.737472	0.756761	0.552585	0	0.0412274	0.046688	-0.58273	0	0.0340117	0.0600666	-0.133078	0	0.0472952	0.0791552	0.0377942
AT335	POLYGON ((12.33805 47.69709, 12.33594 47.6928, 12.33999 47.69037, 12.35048 47.69193, 12.35463 47.68978, 12.36556 47.68412, 12.41217 47.69359, 12.42732 47.69585, 12.43916 47.69482, 12.44254 47.68913, 12.43965 47.67566, 12.45233 47.66761, 12.46608 47.6491, 12.48965 47.63763, 12.49962 47.62527, 12.51183 47.62553, 12.52524 47.63075, 12.53804 47.63619, 12.57503 47.63232, 12.57015 47.61549, 12.57555 47…	0	363.565	356.295	272.095	0	1.18203	1.2262	0.826124	0	0.0149625	0.0149625	0.0149625	0	0.0484322	0.0484322	0.0484322	0	0.0254408	0.0254434	0.00927232
AT341	POLYGON ((9.99953 47.48302, 10.01032 47.48229, 10.03692 47.48871, 10.04361 47.48777, 10.05372 47.47501, 10.05285 47.4681, 10.0569 47.46557, 10.06633 47.46224, 10.07201 47.45622, 10.07982 47.45585, 10.08945 47.45947, 10.09388 47.45225, 10.09395 47.44201, 10.10389 47.4305, 10.10459 47.42824, 10.09746 47.42315, 10.09441 47.4176, 10.08596 47.41494, 10.07498 47.41445, 10.07135 47.41114, 10.07148 47.40…	0	348.261	461.471	470.379	0	1.56099	1.20223	1.52787	0	0.0757149	0.0512414	0.0341963	0	0.157449	0.040676	0.130663	0	0.0453056	0.0245084	0.0373433
AT342	POLYGON ((9.96781 47.54624, 9.97038 47.54455, 9.96555 47.53738, 9.96763 47.52661, 9.96503 47.523, 9.97235 47.51565, 9.984970000000001 47.51023, 9.994450000000001 47.50318, 9.988490000000001 47.49755, 9.99953 47.48302, 9.99466 47.48211, 9.9818 47.4853, 9.9695 47.4852, 9.965999999999999 47.48791, 9.9491 47.48039, 9.942119999999999 47.48216, 9.940950000000001 47.48501, 9.94237 47.49358, 9.93994 47.4…	0	141.27	142.069	136.092	0	0.477081	0.477081	0.464373	0	0.0106852	0.0106852	0.00307558	0	0.00452051	0.00452051	0.00439368	0	0.0380958	0.0380958	0.0342956
DE94A	MULTIPOLYGON (((8.091290000000001 53.63811, 8.05223 53.62567, 8.04256 53.62889, 8.03655 53.6276, 8.02305 53.61721, 8.002039999999999 53.60965, 8.001200000000001 53.6064, 7.99882 53.60546, 7.99432 53.60366, 7.99503 53.60096, 7.99882 53.60088, 8.00543 53.60074, 8.00953 53.59893, 8.011850000000001 53.58894, 8.022449999999999 53.58648, 8.016679999999999 53.58313, 8.017329999999999 53.58123, 8.0261999…	0	-147.611	479.73	82.3557	0	1.38841	0.238999	0.883487	0	0.856794	-0.736037	-0.736037	0	0.49504	-0.2132	-0.2132	0	0.441463	-0.00622229	-0.00622229
DE94B	POLYGON ((7.00623 52.63876, 7.0021 52.63456, 6.99528 52.60629, 6.99919 52.60748, 7.00198 52.60839, 7.01468 52.61248, 7.01733 52.61331, 7.02011 52.61419, 7.02737 52.61649, 7.03171 52.61788, 7.03335 52.61839, 7.03608 52.61616, 7.03876 52.61397, 7.04419 52.6096, 7.04211 52.60833, 7.04327 52.60431, 7.04535 52.59712, 7.05024 52.60637, 7.07145 52.60441, 7.0945 52.59114, 7.10899 52.58927, 7.11013 52.600…	0	3494.86	683.214	3716.76	0	2.67435	20.1202	20.2278	0	0.502118	0.0316901	4.66e-13	0	0.30403	0.000528169	1.37e-13	0	0.287571	0.00551862	0.0110037
DE94C	MULTIPOLYGON (((7.88561 53.35197, 7.85003 53.29427, 7.79502 53.26179, 7.77017 53.24697, 7.76016 53.24142, 7.7364 53.2368, 7.73387 53.23392, 7.70296 53.22283, 7.6986 53.21542, 7.70267 53.21014, 7.70029 53.20679, 7.71902 53.17889, 7.71473 53.18058, 7.69339 53.17818, 7.68873 53.18105, 7.6812 53.18162, 7.66874 53.17936, 7.6685 53.17786, 7.65177 53.18465, 7.64764 53.18146, 7.6449 53.1461, 7.6404 53.14…	0	2664.5	412.896	3019.47	0	1.8677	15.7115	16.4381	0	0.0428415	0.0170872	0.0170872	0	0.0766639	0.0762347	0.0762347	0	0.0546736	0.0441242	0.0496835
DE94D	MULTIPOLYGON (((8.635669999999999 53.09928, 8.62424 53.08693, 8.632529999999999 53.08313, 8.63302 53.076, 8.62078 53.07278, 8.606170000000001 53.06167, 8.597200000000001 53.06156, 8.59027 53.05249, 8.583880000000001 53.04996, 8.58615 53.04628, 8.58098 53.04141, 8.58259 53.03792, 8.59266 53.0336, 8.606490000000001 53.03075, 8.5974 53.02032, 8.59356 53.01142, 8.579040000000001 53.00182, 8.59126 52.…	0	50.9395	413.796	265.828	0	1.18029	0.265579	0.966407	0	0.623095	0.00365661	0.0238522	0	0.38336	0.00522373	0.101585	0	0.305504	0.000195292	0.0564277
AT313	POLYGON ((14.69101 48.5843, 14.69236 48.58081, 14.71065 48.57823, 14.71264 48.57795, 14.72445 48.56354, 14.73671 48.55748, 14.73691 48.55266, 14.74273 48.55285, 14.74446 48.55801, 14.7496 48.56197, 14.75873 48.56417, 14.76345 48.56347, 14.77206 48.55623, 14.78271 48.55995, 14.79218 48.55905, 14.79932 48.55615, 14.80872 48.55615, 14.8157 48.54904, 14.83583 48.54519, 14.84796 48.53605, 14.84705 48.…	0	601.628	452.162	634.87	0	1.49737	2.14614	2.11537	0	0.0385851	0.0385851	-7.47e-14	0	0.0248936	0.0248936	-1.79e-13	0	0.115648	0.115648	0.103565
DE406	MULTIPOLYGON (((13.69974 52.37788, 13.70163 52.38448, 13.70797 52.38916, 13.71607 52.38926, 13.72802 52.38605, 13.74052 52.37202, 13.72998 52.36778, 13.7294 52.36589, 13.73819 52.35776, 13.75625 52.35259, 13.75298 52.3442, 13.74089 52.33445, 13.7435 52.33047, 13.73515 52.32339, 13.7437 52.31852, 13.75063 52.31636, 13.75298 52.31836, 13.7659 52.31773, 13.77963 52.32282, 13.79957 52.31758, 13.80809…	0	141.384	539.601	538.179	0	1.61132	0.475049	1.58647	0	0.01347	0.01347	2.42e-13	0	0.0002245	0.0002245	5.47e-13	0	0.110485	0.0012134	0.109271
DE407	POLYGON ((13.50709 51.79203, 13.50947 51.78738, 13.51949 51.78159, 13.51943 51.77566, 13.52323 51.77412, 13.52285 51.76985, 13.52711 51.76338, 13.53771 51.75962, 13.54889 51.74659, 13.57792 51.75555, 13.58768 51.74991, 13.60049 51.74805, 13.59877 51.74367, 13.60741 51.74151, 13.62108 51.74494, 13.63165 51.74266, 13.66031 51.74693, 13.66571 51.7329, 13.67385 51.73126, 13.69486 51.72704, 13.69606 5…	0	40.8369	651.699	543.166	0	2.00112	0.118803	1.7178	0	0.388848	0.0336333	0.0336333	0	0.38965	0.160479	0.160479	0	0.178109	0.0331332	0.0990923
AT224	POLYGON ((15.84791 47.56847, 15.86376 47.56696, 15.86918 47.57253, 15.87749 47.57358, 15.89037 47.57066, 15.90305 47.56397, 15.90543 47.5598, 15.90515 47.55833, 15.90344 47.54956, 15.90365 47.54587, 15.90443 47.54335, 15.90615 47.54074, 15.91188 47.53584, 15.91254 47.53295, 15.914 47.53103, 15.92007 47.53073, 15.92215 47.5308, 15.92744 47.5298, 15.93816 47.52725, 15.94113 47.52588, 15.94974 47.52…	0	146.301	451.952	432.151	0	1.46151	0.650733	1.43373	0	0.0166342	3.4e-14	3.4e-14	0	0.000277237	4.8e-13	4.8e-13	0	0.0883119	0.000933856	0.086684
AT225	POLYGON ((15.61618 47.00272, 15.59861 46.98884, 15.59481 46.97808, 15.5869 46.96234, 15.59551 46.94438, 15.59826 46.93074, 15.60183 46.93006, 15.61023 46.91207, 15.60713 46.90096, 15.6143 46.90127, 15.63122 46.89485, 15.64313 46.89671, 15.66563 46.89279, 15.66506 46.88689, 15.67781 46.88835, 15.68324 46.8824, 15.67441 46.87508, 15.67484 46.8656, 15.67755 46.86212, 15.69108 46.86232, 15.69082 46.8…	0	579.713	263.688	626.761	0	0.940157	1.83517	1.79688	0	0.0229269	0.026611	0.00368414	0	0.000382115	0.0179607	0.0175786	0	0.00285963	0.0882426	0.085852
AT111	POLYGON ((16.64622 47.4466, 16.63552 47.44531, 16.62806 47.44207, 16.62014 47.43153, 16.61181 47.43163, 16.59725 47.42345, 16.5879 47.42278, 16.59134 47.42137, 16.58079 47.41839, 16.58181 47.4155, 16.57635 47.41252, 16.57638 47.40779, 16.57212 47.40576, 16.5482 47.40562, 16.53946 47.40959, 16.51755 47.41002, 16.51362 47.40589, 16.50851 47.40454, 16.50926 47.39656, 16.49873 47.39127, 16.49614 47.3…	0	982.094	923.33	834.39	0	2.7398	2.9108	2.69685	0	0.146565	0.194974	0.0542909	0	0.0258768	0.256855	0.239381	0	0.125431	0.172455	0.159444
AT112	POLYGON ((17.1608 48.00666, 17.13656 47.9951, 17.09466 47.97087, 17.11689 47.96095, 17.09205 47.93514, 17.11189 47.92637, 17.1033 47.91153, 17.09631 47.90535, 17.10314 47.89808, 17.08519 47.87444, 17.08044 47.87445, 17.0778 47.87755, 17.06458 47.87424, 17.0627 47.87371, 17.05038 47.87197, 17.04116 47.86736, 17.01809 47.86804, 17.01082 47.85935, 17.01276 47.85667, 17.05024 47.83828, 17.04691 47.82…	0	413.387	413.387	421.142	0	1.36368	1.36368	1.34672	0	0.138951	0.138951	0.117694	0	0.176166	0.176166	0.162451	0	0.0696575	0.0696575	0.0621524
AT113	POLYGON ((16.43376 47.35292, 16.44414 47.34632, 16.44847 47.33988, 16.45753 47.33855, 16.46347 47.33482, 16.48736 47.28394, 16.48827 47.28009, 16.48008 47.2776, 16.47815 47.2751, 16.47889 47.26207, 16.4671 47.25287, 16.46032 47.25546, 16.44793 47.25317, 16.4472 47.25074, 16.43324 47.25249, 16.43048 47.25035, 16.44114 47.24805, 16.44275 47.23374, 16.43817 47.2285, 16.43565 47.21044, 16.4241 47.208…	0	762.831	762.832	701.374	0	2.44033	2.44033	2.34791	0	0.114186	0.114186	0.0472362	0	0.212824	0.212824	0.197746	0	0.165634	0.165634	0.155896
AT121	POLYGON ((15.50976 48.32004, 15.51229 48.3102, 15.52049 48.31099, 15.52827 48.30815, 15.52509 48.30495, 15.52491 48.29642, 15.52526 48.29249, 15.52523 48.2902, 15.52288 48.28654, 15.52068 48.2847, 15.50128 48.28827, 15.5004 48.28386, 15.49448 48.27964, 15.50159 48.27225, 15.50103 48.26995, 15.49707 48.2669, 15.48275 48.26614, 15.48331 48.25931, 15.46318 48.25802, 15.45275 48.25367, 15.45204 48.25…	0	511.226	212.343	555.299	0	0.991823	1.83926	1.83926	0	-3.45e-14	-3.45e-14	-3.45e-14	0	5.61e-14	5.61e-14	5.61e-14	0	0.00178852	0.0808612	0.0808612
AT122	POLYGON ((15.91655 48.08688, 15.93363 48.07037, 15.94567 48.06833, 15.9508 48.06548, 15.96147 48.06826, 15.96891 48.06762, 15.97734 48.06152, 15.98506 48.06042, 15.99578 48.05017, 16.0059 48.05303, 16.02178 48.04811, 16.02356 48.04224, 16.0321 48.03958, 16.04059 48.03266, 16.04506 48.02304, 16.0566 48.02044, 16.06097 48.02349, 16.0656 48.01741, 16.06469 48.0127, 16.07474 48.0097, 16.0826 48.01042…	0	461.258	525.719	493.893	0	1.61121	1.48222	1.55802	0	0.0827321	0.0371223	0.034906	0	0.164699	0.0290751	0.144682	0	0.165897	0.125513	0.154848
AT123	POLYGON ((15.99292 48.14606, 15.97866 48.13363, 15.96524 48.13007, 15.9483 48.11779, 15.9356 48.11466, 15.93156 48.11145, 15.92562 48.10675, 15.91416 48.10681, 15.91271 48.10172, 15.92173 48.09241, 15.91655 48.08688, 15.87759 48.0774, 15.87603 48.07463, 15.85863 48.06586, 15.84767 48.0631, 15.82577 48.07204, 15.8217 48.07851, 15.81399 48.07832, 15.81015 48.07798, 15.80747 48.07774, 15.80403 48.07…	0	313.442	313.442	323.319	0	1.13966	1.13966	1.12617	0	0.0415101	0.0415101	0.0246049	0	0.10137	0.10137	0.0904632	0	0.116571	0.116571	0.108152
AT124	POLYGON ((15.54245 48.9077, 15.54903 48.90622, 15.55947 48.90433, 15.56936 48.89998, 15.57523 48.89669, 15.57787 48.89588, 15.58068 48.8957, 15.58387 48.8961, 15.58709 48.89599, 15.61356 48.89763, 15.61936 48.89532, 15.62974 48.88569, 15.6354 48.88494, 15.63596 48.88709, 15.65499 48.88158, 15.68683 48.85733, 15.69257 48.85553, 15.71013 48.86049, 15.71471 48.85965, 15.71359 48.85805, 15.72497 48.8…	0	55.5474	643.091	-57.419	0	1.98535	0.895044	1.86168	0	0.0501885	-0.504299	-2.80558	0	0.0165678	-0.148148	-0.798467	0	0.132038	0.00264779	0.125383
AT125	POLYGON ((16.94028 48.61725, 16.93933 48.61449, 16.93997 48.61296, 16.942 48.61039, 16.9422 48.60823, 16.94202 48.60623, 16.94105 48.6048, 16.9395 48.60362, 16.9377 48.60303, 16.93483 48.60224, 16.93885 48.58375, 16.93598 48.57302, 16.93851 48.56538, 16.94413 48.55991, 16.94375 48.55156, 16.95311 48.54395, 16.94978 48.53579, 16.94938 48.53446, 16.94842 48.53324, 16.94598 48.53214, 16.94323 48.530…	0	264.678	329.379	329.064	0	1.53715	1.34889	1.4942	0	0.107142	0.0538466	0.0532957	0	0.289037	0.0347398	0.254297	0	0.06854	0.0191807	0.0572792
AT211	POLYGON ((14.23417 46.70044, 14.23172 46.69604, 14.2397 46.69998, 14.25356 46.69777, 14.27691 46.70873, 14.28364 46.70709, 14.30142 46.70727, 14.29896 46.70024, 14.30145 46.69788, 14.29602 46.69544, 14.30103 46.69379, 14.33433 46.70563, 14.34228 46.70269, 14.34912 46.70463, 14.35658 46.71076, 14.3557 46.72155, 14.35783 46.72361, 14.37425 46.71858, 14.38257 46.7241, 14.39181 46.71731, 14.4072 46.7…	0	272.954	142.097	349.65	0	0.566253	0.972174	1.02207	0	0.0229141	0.00878725	0.0229141	0	0.0799583	0.0125532	0.0799583	0	0.0359876	0.0480518	0.0832531
DE911	POLYGON ((10.42433 52.33023, 10.4324 52.32427, 10.43915 52.3222, 10.45191 52.32799, 10.4845 52.32106, 10.48489 52.32806, 10.49244 52.33159, 10.48521 52.33296, 10.47983 52.33608, 10.47729 52.33756, 10.47605 52.35014, 10.47882 52.35249, 10.49404 52.34717, 10.50233 52.3497, 10.51014 52.35652, 10.52103 52.35702, 10.52483 52.35279, 10.54265 52.34753, 10.53113 52.34135, 10.5299 52.33608, 10.52854 52.33…	0	1.63054	-107.05	-93.4196	0	0.170742	-0.0393356	0.0675708	0	-0.641961	-0.349864	-1.13016	0	-0.183804	-0.0837043	-0.308893	0	-0.0541045	0.0483959	-0.0403733
AT212	POLYGON ((13.35458 47.0973, 13.3632 47.09821, 13.37955 47.09273, 13.38195 47.08253, 13.38215 47.0812, 13.38393 47.07881, 13.38852 47.07533, 13.39246 47.07358, 13.39503 47.07301, 13.39726 47.07153, 13.4001 47.06999, 13.40351 47.06951, 13.40618 47.0697, 13.4259 47.081, 13.4423 47.07836, 13.45624 47.07986, 13.52202 47.06826, 13.57482 47.05292, 13.5818 47.05251, 13.59454 47.05535, 13.60212 47.05525, …	0	582.123	525.156	725.665	0	1.59162	1.74043	1.89567	0	0.00187654	0.0883793	0.0865027	0	0.00121067	0.413952	0.412742	0	0.025732	0.0733467	0.0731179
AT126	POLYGON ((16.85111 48.43863, 16.85164 48.43509, 16.86264 48.41985, 16.85064 48.40946, 16.85559 48.39666, 16.85088 48.3902, 16.85066 48.3835, 16.84535 48.38221, 16.8372 48.38341, 16.83379 48.38142, 16.84071 48.37179, 16.83964 48.36491, 16.8422 48.36013, 16.84324 48.35734, 16.84302 48.35244, 16.84665 48.34955, 16.87276 48.34814, 16.87434 48.34546, 16.87012 48.34079, 16.87257 48.33802, 16.90743 48.3…	0	93.8699	207.915	98.577	0	1.00152	0.887775	0.881794	0	0.0226001	-0.343509	-0.351007	0	0.043649	-0.0651068	-0.0699445	0	0.0248673	0.0208997	0.0172628
AT127	POLYGON ((16.9762 48.17224, 16.97845 48.17107, 16.98401 48.16815, 16.9938 48.16164, 16.99967 48.15871, 17.00949 48.15489, 17.01325 48.1529, 17.0185 48.14852, 17.02335 48.14275, 17.02516 48.14156, 17.02737 48.14074, 17.03072 48.14014, 17.0338 48.1398, 17.03904 48.13986, 17.04503 48.14085, 17.05719 48.14373, 17.05738 48.14179, 17.06784 48.1248, 17.06218 48.12303, 17.06674 48.11868, 17.06274 48.1114…	0	137.951	58.2242	142.055	0	0.151389	0.571476	0.565014	0	0.0399424	0.0270556	0.0189542	0	0.0564488	0.056234	0.0510073	0	0.0465291	0.042855	0.035213
AT130	POLYGON ((16.18577 48.1724, 16.20238 48.18904, 16.20753 48.2016, 16.20444 48.20567, 16.20644 48.2099, 16.19873 48.21505, 16.19635 48.22086, 16.18445 48.22271, 16.18405 48.22327, 16.18577 48.22455, 16.19737 48.23144, 16.19643 48.24549, 16.20455 48.25572, 16.20563 48.26135, 16.20853 48.26258, 16.2386 48.24787, 16.23935 48.24052, 16.25552 48.23993, 16.26817 48.25092, 16.26544 48.25512, 16.28957 48.2…	0	74.7612	-186.224	-0.113409	0	-0.135911	0.242797	0.158181	0	-0.678627	0.0476305	-0.193432	0	-0.176399	0.0393421	-0.0392192	0	0.131869	0.412911	-0.0184197
AT213	POLYGON ((14.84206 47.04861, 14.84051 47.04069, 14.84723 47.03304, 14.85699 47.02559, 14.8736 47.02199, 14.88639 47.0113, 14.90665 46.99918, 14.93875 46.99322, 14.95055 46.99275, 14.96031 46.98759, 14.97842 46.96378, 14.99308 46.9373, 14.99822 46.93151, 15.01791 46.92038, 15.02666 46.90921, 15.01678 46.88581, 15.01182 46.88176, 15.00814 46.87989, 15.00732 46.85768, 15.01752 46.84444, 15.01278 46.…	0	195.881	861.198	1021.88	0	2.62204	0.872966	2.89745	0	0.0277021	0.0277021	0.0277021	0	0.132178	0.132178	0.132178	0	0.11442	0.0228365	0.114432
AT221	POLYGON ((15.39625 47.31184, 15.39954 47.30533, 15.40706 47.3005, 15.4137 47.28409, 15.41972 47.27248, 15.42442 47.26896, 15.43926 47.26575, 15.44073 47.26162, 15.45852 47.26412, 15.46649 47.26114, 15.45126 47.25771, 15.4398 47.25156, 15.43769 47.24713, 15.44127 47.22429, 15.46483 47.19869, 15.47038 47.20131, 15.46695 47.2079, 15.47293 47.20894, 15.48316 47.20571, 15.50267 47.19626, 15.51091 47.1…	0	-294.046	-438.264	-630.589	0	-0.185017	0.152532	-0.615834	0	-2.77287	-1.49687	-4.87062	0	-0.744962	-0.394488	-1.32102	0	0.0324749	0.0556682	-0.0195978
AT222	POLYGON ((15.0881 47.74082, 15.10477 47.74002, 15.10713 47.74017, 15.13776 47.74209, 15.13945 47.73491, 15.12335 47.73, 15.10713 47.72249, 15.09975 47.71907, 15.08744 47.71049, 15.08351 47.69883, 15.07538 47.68678, 15.08162 47.67188, 15.08102 47.66556, 15.06655 47.6491, 15.07449 47.64165, 15.07438 47.63275, 15.06667 47.62768, 15.06729 47.61406, 15.06248 47.60954, 15.05487 47.60691, 15.03445 47.60…	0	1218.01	1219.6	1297.14	0	3.71715	3.71715	3.62684	0	0.25589	0.25589	0.142673	0	0.753798	0.753798	0.680754	0	0.113091	0.113091	0.101934
DE913	POLYGON ((10.67049 52.37933, 10.67034 52.38548, 10.6741 52.39071, 10.67015 52.39559, 10.6617 52.39515, 10.65329 52.4183, 10.65126 52.43682, 10.64744 52.44343, 10.65671 52.44895, 10.66488 52.4501, 10.67387 52.46242, 10.68407 52.45979, 10.69159 52.46207, 10.69935 52.45811, 10.70256 52.45392, 10.72283 52.45155, 10.72534 52.44893, 10.7289 52.45083, 10.73389 52.45027, 10.72979 52.44762, 10.73495 52.44…	0	-377.219	191.118	-201.568	0	0.661827	-0.521328	-0.400727	0	-0.0937955	-4.70669	-4.701	0	-0.00453201	-1.27339	-1.26526	0	0.148632	-0.0945326	-0.00724188
DE912	POLYGON ((10.4696 52.0458, 10.46053 52.05184, 10.44829 52.0556, 10.44154 52.05573, 10.43615 52.05096, 10.42659 52.04822, 10.41254 52.04023, 10.40353 52.02978, 10.38935 52.02926, 10.38268 52.0258, 10.37044 52.02323, 10.36369 52.01774, 10.35416 52.01967, 10.34301 52.01769, 10.33505 52.01941, 10.3344 52.01537, 10.32609 52.01303, 10.31898 52.01623, 10.33055 52.02163, 10.32936 52.0251, 10.31017 52.031…	0	60.0323	138.646	319.561	0	0.595533	0.0778887	0.634205	0	8.42e-15	0.0359202	0.0124371	0	5.44e-15	0.0383772	0.0379859	0	0.00586417	0.0600011	0.0535487
CH051	POLYGON ((9.24888 46.91626, 9.244630000000001 46.91429, 9.243180000000001 46.91342, 9.23976 46.90825, 9.23455 46.90829, 9.22658 46.9056, 9.22456 46.90153, 9.21796 46.89477, 9.21297 46.89198, 9.211209999999999 46.88934, 9.20839 46.88799, 9.20636 46.88702, 9.20416 46.88309, 9.199769999999999 46.88051, 9.19148 46.87873, 9.188269999999999 46.87645, 9.18333 46.8783, 9.17732 46.87906, 9.152979999999999…	0	258.205	558.817	484.154	0	1.98788	1.00364	1.71264	0	0.0648971	0.0262627	0.0251643	0	0.220999	0.0366577	0.0359491	0	0.0447533	0.00498012	0.000687974
DE246	POLYGON ((11.78911 50.10325, 11.80747 50.09811, 11.81149 50.09092, 11.81532 50.08906, 11.81738 50.08747, 11.81532 50.08496, 11.80382 50.08486, 11.79811 50.08166, 11.79761 50.07656, 11.80371 50.07076, 11.81336 50.07099, 11.81532 50.07045, 11.83373 50.06538, 11.83546 50.05479, 11.84881 50.04668, 11.85219 50.0468, 11.85456 50.04684, 11.85693 50.0457, 11.85947 50.04486, 11.86684 50.04174, 11.87384 50…	0	765.747	872.812	863.991	0	2.55611	2.19882	2.5223	0	0.0510657	0.00357053	0.0308242	0	0.135477	0.00510075	0.13514	0	0.239729	0.190964	0.237564
DE247	POLYGON ((10.94572 50.38647, 10.95061 50.38084, 10.95833 50.37626, 10.96271 50.37612, 10.96261 50.37257, 10.95801 50.3681, 10.96887 50.36211, 10.98578 50.34732, 10.99188 50.34858, 10.99611 50.34747, 10.99846 50.35026, 10.99258 50.36051, 10.99511 50.36543, 11.03578 50.3602, 11.03345 50.35611, 11.03694 50.3536, 11.03503 50.34863, 11.038 50.34619, 11.04555 50.34601, 11.07387 50.35314, 11.08283 50.35…	0	264.178	326.635	382.484	0	1.03005	0.720678	1.08767	0	-1.35e-13	0.020556	0.020556	0	-8.73e-14	0.0835199	0.0835199	0	0.100916	0.14392	0.143919
DE248	POLYGON ((11.36869 49.66671, 11.35409 49.66471, 11.34375 49.65917, 11.34118 49.65273, 11.33366 49.64696, 11.33179 49.63757, 11.32415 49.6371, 11.31967 49.63251, 11.30823 49.63321, 11.30078 49.62924, 11.29727 49.62737, 11.29956 49.62159, 11.29266 49.61612, 11.2876 49.61865, 11.28553 49.60663, 11.2803 49.6043, 11.27517 49.60644, 11.26254 49.60608, 11.25389 49.59572, 11.2309 49.59838, 11.22558 49.60…	0	133.445	384.445	417.621	0	1.21604	0.502471	1.2527	0	0.000572149	0.0132113	0.0137835	0	0.000817356	0.0630369	0.0638543	0	0.149738	0.0427231	0.192459
DE265	MULTIPOLYGON (((9.93566 50.41961, 9.9427 50.4096, 9.93427 50.40263, 9.93351 50.39332, 9.92353 50.38324, 9.92168 50.37584, 9.9253 50.37287, 9.93746 50.38332, 9.95096 50.38374, 9.949170000000001 50.38709, 9.95129 50.38747, 9.95472 50.38312, 9.951029999999999 50.37133, 9.936260000000001 50.36829, 9.92836 50.36461, 9.933 50.36242, 9.951969999999999 50.36386, 9.94698 50.359, 9.94032 50.35691, 9.93811 …	0	573.562	720.285	719.611	0	2.32253	1.6541	2.2841	0	0.085693	0.0415199	0.0415574	0	0.226608	0.198109	0.198163	0	0.243899	0.222562	0.226391
DE266	MULTIPOLYGON (((10.45053 50.40186, 10.45412 50.39952, 10.45425 50.39352, 10.46335 50.37708, 10.46764 50.37682, 10.47454 50.37279, 10.48722 50.37451, 10.49463 50.3677, 10.49399 50.36508, 10.4883 50.36217, 10.4923 50.356, 10.4986 50.35701, 10.5043 50.35379, 10.51163 50.35919, 10.51462 50.3499, 10.53255 50.36459, 10.54448 50.36343, 10.55388 50.35649, 10.55063 50.34857, 10.55573 50.34142, 10.56183 50…	0	786.793	825.195	848.355	0	2.7025	2.40464	2.7025	0	0.0555937	0.0555937	0.0555937	0	0.253763	0.253763	0.253763	0	0.217818	0.212108	0.217818
DE267	MULTIPOLYGON (((10.61012 50.22799, 10.61344 50.22425, 10.63159 50.22292, 10.65872 50.23022, 10.66168 50.22704, 10.65748 50.22367, 10.66234 50.22226, 10.67004 50.22137, 10.68516 50.22428, 10.69546 50.21251, 10.70967 50.20986, 10.71896 50.20525, 10.72409 50.20656, 10.73059 50.21263, 10.7292 50.23001, 10.74683 50.22711, 10.75975 50.22264, 10.75593 50.21307, 10.76468 50.20829, 10.77949 50.19324, 10.7…	0	-204.099	462.973	498.221	0	1.87717	-0.214925	1.87717	0	-0.786662	-0.809955	-0.786662	0	-0.0211901	-0.248176	-0.0211901	0	0.21837	-0.00372663	0.21837
CH052	MULTIPOLYGON (((8.61383 47.80108, 8.621549999999999 47.79372, 8.615589999999999 47.78571, 8.617710000000001 47.7802, 8.62247 47.7765, 8.61989 47.76734, 8.62823 47.75944, 8.63325 47.76013, 8.63772 47.76192, 8.645490000000001 47.76502, 8.65193 47.77287, 8.64859 47.77473, 8.64967 47.78207, 8.645949999999999 47.78719, 8.6464 47.79306, 8.649979999999999 47.79816, 8.65441 47.79969, 8.6594 47.79695, 8.6…	0	217.432	256.836	201.021	0	0.951439	0.833367	0.771351	0	0.0315588	0.0228928	-1.1e-14	0	0.0740533	0.032704	-7.1e-15	0	0.0640168	0.00258001	8.14e-06
CH053	POLYGON ((9.61791 47.43717, 9.575240000000001 47.43387, 9.56598 47.43889, 9.56415 47.43857, 9.564970000000001 47.43683, 9.561809999999999 47.43633, 9.56176 47.43508, 9.55875 47.43393, 9.558540000000001 47.43165, 9.572469999999999 47.42634, 9.568759999999999 47.42155, 9.58229 47.41983, 9.585140000000001 47.41361, 9.582879999999999 47.40977, 9.582979999999999 47.4089, 9.567030000000001 47.40095, 9.…	0	186.82	286.643	204.512	0	0.864174	0.724816	0.724816	0	0.0802802	0.0284796	0.0284796	0	0.0748348	0.0406851	0.0406851	0	0.0458386	0.00268179	0.00268179
CH054	MULTIPOLYGON (((9.502980000000001 47.34737, 9.50304 47.34441, 9.502800000000001 47.33736, 9.498430000000001 47.31958, 9.493309999999999 47.31295, 9.49611 47.30593, 9.49234 47.30447, 9.4892 47.3021, 9.489599999999999 47.29937, 9.48808 47.29497, 9.48657 47.29101, 9.487730000000001 47.2884, 9.484819999999999 47.28369, 9.46067 47.26397, 9.43735 47.25111, 9.41507 47.24634, 9.402419999999999 47.23762, …	0	512.769	626.625	385.765	0	1.83331	1.52482	1.39093	0	0.161404	0.118078	0.0233668	0	0.130584	0.00196797	0.0333811	0	0.0612597	0.0160402	0.00113978
DE111	POLYGON ((9.24417 48.84701, 9.23897 48.84186, 9.240740000000001 48.83666, 9.24414 48.83454, 9.24189 48.82724, 9.244300000000001 48.82304, 9.25339 48.81865, 9.256690000000001 48.81092, 9.24943 48.79408, 9.25203 48.79288, 9.259919999999999 48.79603, 9.2645 48.79273, 9.27266 48.79348, 9.276770000000001 48.79012, 9.29006 48.79106, 9.290319999999999 48.78743, 9.295349999999999 48.78833, 9.297940000000…	0	23.504	45.0325	-29.8213	0	0.193023	0.178013	0.0583902	0	-0.102418	-0.191716	-0.724759	0	-0.0279556	-0.0469882	-0.193397	0	0.101866	0.0457665	-0.0334463
DE12C	POLYGON ((8.755710000000001 48.50414, 8.767860000000001 48.50202, 8.77753 48.48638, 8.78572 48.48706, 8.7934 48.48524, 8.800979999999999 48.47879, 8.806139999999999 48.47846, 8.814780000000001 48.47046, 8.82103 48.46895, 8.82765 48.46308, 8.81982 48.46245, 8.818250000000001 48.46071, 8.80326 48.45411, 8.79069 48.45141, 8.786799999999999 48.44729, 8.779999999999999 48.4467, 8.781330000000001 48.44…	0	10.0972	517.79	592.058	0	1.56536	-1.26e-13	1.65394	0	6.09e-15	6.09e-15	0.0261909	0	3.93e-15	3.93e-15	0.108996	0	0.159666	-1.39e-15	0.210657
DE131	POLYGON ((7.8506 48.05204, 7.85643 48.03627, 7.87504 48.03048, 7.88222 48.02374, 7.89286 48.01817, 7.89028 48.0171, 7.88325 48.02011, 7.87636 48.02003, 7.87349 48.01735, 7.87672 48.01444, 7.88788 48.01072, 7.89555 48.0103, 7.92178 48.01526, 7.92648 48.01401, 7.92983 47.9938, 7.92938 47.98951, 7.92625 47.98751, 7.92426 47.98118, 7.91472 47.9789, 7.92331 47.97067, 7.91538 47.96369, 7.92446 47.94994…	0	-84.6213	122.743	-14.4996	0	0.360967	-0.0697706	0.217804	0	0.0957978	-0.365017	-0.365017	0	0.0424423	-0.0944468	-0.0944468	0	0.0954637	0.0343792	0.0353158
DE132	POLYGON ((7.82471 48.06903, 7.81449 48.07035, 7.80452 48.06178, 7.79698 48.06061, 7.7904 48.03725, 7.78634 48.03288, 7.788 48.02835, 7.77908 48.02644, 7.77742 48.02224, 7.76994 48.01789, 7.76009 48.02151, 7.75736 48.01924, 7.75268 48.0208, 7.73465 48.03272, 7.73211 48.03803, 7.72138 48.03435, 7.70826 48.03527, 7.7026 48.02676, 7.70722 48.0113, 7.67903 47.99583, 7.68341 47.98753, 7.67832 47.97627,…	0	151.23	321.276	319.194	0	1.04558	0.551503	1.02363	0	0.0362876	0.0409227	0.0179313	0	0.0782755	0.084897	0.0700639	0	0.155477	0.0648571	0.137769
DE147	POLYGON ((9.409409999999999 47.8216, 9.413500000000001 47.81979, 9.4161 47.82027, 9.41949 47.82016, 9.42292 47.81809, 9.42741 47.82145, 9.42975 47.8241, 9.44617 47.82545, 9.438409999999999 47.8171, 9.43942 47.81237, 9.455489999999999 47.81205, 9.46157 47.80833, 9.456149999999999 47.79171, 9.438409999999999 47.78242, 9.434609999999999 47.77634, 9.44351 47.76337, 9.44847 47.76149, 9.452870000000001…	0	234.733	234.066	229.527	0	0.796266	0.772471	0.766998	0	0.048692	0.0185369	0.011998	0	0.0633952	0.0324282	0.0397216	0	0.174052	0.134787	0.131301
DE148	POLYGON ((9.60491 48.00228, 9.607559999999999 47.99746, 9.612500000000001 47.99471, 9.6152 47.98828, 9.61149 47.98384, 9.62242 47.96708, 9.62796 47.96603, 9.63322 47.97134, 9.63824 47.96733, 9.64677 47.96707, 9.663650000000001 47.97519, 9.68449 47.96863, 9.68643 47.97629, 9.69289 47.98249, 9.70176 47.98249, 9.706720000000001 47.97249, 9.71236 47.97178, 9.724729999999999 47.9803, 9.728429999999999…	0	59.1663	360.299	366.586	0	1.16812	0.169904	1.16812	0	0.0158375	0.0276965	0.0158375	0	0.0612671	0.0554248	0.0612671	0	0.163226	0.0420612	0.163226
DE149	POLYGON ((9.347569999999999 48.2395, 9.340400000000001 48.23801, 9.336779999999999 48.23726, 9.328760000000001 48.22732, 9.32259 48.22497, 9.314640000000001 48.22578, 9.307370000000001 48.22184, 9.31362 48.21322, 9.31179 48.20237, 9.317959999999999 48.19525, 9.319000000000001 48.18717, 9.31554 48.18312, 9.30316 48.17743, 9.2988 48.1635, 9.28768 48.15896, 9.268520000000001 48.15901, 9.26708 48.154…	0	423.637	509.95	519.72	0	1.70311	1.08132	1.69047	0	0.0223728	0.034707	0.0223728	0	0.0932757	0.00057845	0.0932757	0	0.148002	0.111518	0.148001
DE211	POLYGON ((11.48932 48.745, 11.48698 48.74186, 11.49071 48.7362, 11.48608 48.72724, 11.45538 48.72695, 11.44666 48.72136, 11.44234 48.72107, 11.43329 48.71142, 11.43311 48.69937, 11.42386 48.69811, 11.4164 48.69435, 11.39985 48.69406, 11.39498 48.69058, 11.39364 48.68468, 11.37468 48.68989, 11.3729 48.69846, 11.36779 48.70524, 11.35737 48.71044, 11.35429 48.71902, 11.36062 48.72386, 11.36734 48.72…	0	143.167	146.787	160.22	0	0.518103	0.502339	0.518091	0	0.0169035	0.0219253	0.00915901	0	0.000281726	0.00745563	0.0269146	0	0.0549879	0.027288	0.11085
DE21K	MULTIPOLYGON (((12.38756 48.11738, 12.38749 48.11145, 12.38747 48.10971, 12.38141 48.10473, 12.35463 48.10276, 12.34951 48.09291, 12.33643 48.08877, 12.33859 48.07833, 12.33406 48.07529, 12.33921 48.07114, 12.32604 48.06719, 12.32467 48.0635, 12.32746 48.05743, 12.34174 48.0543, 12.34513 48.04771, 12.34948 48.04719, 12.35463 48.04279, 12.35739 48.04042, 12.35463 48.03799, 12.35012 48.03401, 12.34…	0	87.8161	270.446	128.732	0	1.11522	0.593453	0.685209	0	-0.191773	-0.188178	-0.164292	0	-0.0569679	-0.0518326	0.0621388	0	0.0747111	-0.00069972	0.0736949
DE21L	POLYGON ((11.38487 48.11145, 11.38712 48.11145, 11.41989 48.10171, 11.42331 48.09567, 11.41551 48.08651, 11.41144 48.08139, 11.40335 48.07306, 11.41382 48.06725, 11.41893 48.05338, 11.41943 48.04205, 11.40337 48.0322, 11.41689 48.03206, 11.42819 48.0287, 11.42777 48.01974, 11.43407 48.0126, 11.42527 48.00881, 11.4211 48.00094, 11.41561 47.99873, 11.40967 47.99897, 11.40477 47.99564, 11.40637 47.9…	0	223.157	299.524	273.237	0	0.872651	0.77741	0.831645	0	0.0876571	0.00498193	0.020336	0	0.039349	0.00711705	0.0803778	0	0.158057	0.0932411	0.167635
DE21M	POLYGON ((12.56621 48.15888, 12.54306 48.13906, 12.54885 48.12549, 12.56499 48.1239, 12.56878 48.11433, 12.57386 48.11334, 12.5744 48.11145, 12.57454 48.11093, 12.57322 48.10644, 12.56738 48.10276, 12.56604 48.09867, 12.5804 48.07716, 12.57832 48.07453, 12.57978 48.07091, 12.58389 48.06766, 12.59337 48.06578, 12.59619 48.06797, 12.61633 48.06417, 12.61711 48.05998, 12.61366 48.05689, 12.6164 48.0…	0	300.663	468.476	465.582	0	1.43874	0.825833	1.27549	0	0.044666	0.00770092	0.044666	0	0.182275	0.00589883	0.182275	0	0.150486	0.0760754	0.150469
DE235	POLYGON ((12.63376 49.47619, 12.6382 49.47355, 12.64906 49.46708, 12.65724 49.4517, 12.65699 49.44473, 12.65694 49.44459, 12.65589 49.43455, 12.67917 49.42646, 12.70806 49.42442, 12.71552 49.41413, 12.73257 49.40982, 12.75729 49.39443, 12.76067 49.38304, 12.75866 49.37488, 12.76741 49.36617, 12.78064 49.36062, 12.77892 49.34921, 12.78629 49.3454, 12.80208 49.34184, 12.8347 49.34082, 12.84515 49.3…	0	105.668	179.587	986.917	0	0.711869	0.416003	2.8198	0	0.0416202	-1.2e-12	0.0416202	0	0.198588	-7.74e-13	0.198588	0	0.0644515	-4.01e-13	0.235127
DE236	POLYGON ((11.55776 49.41904, 11.56383 49.41863, 11.5723 49.41463, 11.57026 49.40952, 11.57345 49.40717, 11.57422 49.40174, 11.58291 49.39716, 11.58984 49.38989, 11.59687 49.38874, 11.61331 49.39654, 11.62208 49.39201, 11.62579 49.3869, 11.63332 49.38907, 11.63742 49.38212, 11.6323 49.38019, 11.63117 49.37652, 11.63936 49.37441, 11.64 49.3674, 11.62434 49.3608, 11.63119 49.35783, 11.63411 49.35228…	0	39.4897	477.155	659.549	0	1.45281	0.0291077	1.45281	0	1.69e-13	0.0174296	1.69e-13	0	-8.68e-13	0.000290493	-8.68e-13	0	0.106124	0.00205276	0.106124
DE237	POLYGON ((12.40152 49.75837, 12.40454 49.74494, 12.41348 49.73295, 12.4259 49.72962, 12.44149 49.70509, 12.44702 49.7023, 12.45779 49.7016, 12.48209 49.69451, 12.4852 49.68784, 12.48974 49.68682, 12.49358 49.68596, 12.50531 49.68563, 12.51168 49.68682, 12.5179 49.68682, 12.5216 49.68585, 12.52272 49.67761, 12.52922 49.66625, 12.52299 49.66018, 12.52497 49.65377, 12.51799 49.64551, 12.51904 49.643…	0	1377.18	1377.3	1582.41	0	4.04835	4.04434	4.00908	0	0.0761813	0.074702	0.0526681	0	0.246749	0.244636	0.246357	0	0.301458	0.301415	0.299526
DE249	POLYGON ((11.91932 50.42473, 11.92923 50.42181, 11.93495 50.42286, 11.94433 50.41647, 11.94472 50.4115, 11.95355 50.40667, 11.94826 50.39928, 11.95146 50.39443, 11.95486 50.39663, 11.96114 50.39622, 11.96483 50.39921, 11.96851 50.39756, 11.97295 50.39198, 11.98266 50.38749, 11.9813 50.38484, 11.97938 50.3794, 11.9839 50.37511, 11.97945 50.36892, 11.98412 50.36538, 11.97778 50.36252, 11.982 50.357…	0	194.786	301.231	380.879	0	0.951311	0.458998	1.02282	0	0.0047144	0.0047144	0.0265494	0	0.00673486	0.00673486	0.110919	0	0.0545101	0.0545095	0.0972327
DE24A	POLYGON ((11.48157 50.43162, 11.48118 50.42438, 11.48775 50.41578, 11.4794 50.40648, 11.47891 50.40244, 11.48985 50.39677, 11.50106 50.39955, 11.50685 50.39668, 11.51791 50.39502, 11.52043 50.3749, 11.53346 50.37951, 11.54544 50.38379, 11.55926 50.38409, 11.56643 50.39065, 11.56822 50.39621, 11.57322 50.3996, 11.58175 50.39939, 11.59299 50.40239, 11.60329 50.39877, 11.60991 50.38981, 11.60039 50.…	0	54.0932	861.772	904.177	0	2.58968	0.161713	2.58968	0	0.0270631	0.0270631	0.0270631	0	0.113491	0.113491	0.113491	0	0.287149	0.0448032	0.287149
DE24B	POLYGON ((11.67809 50.1246, 11.67618 50.09648, 11.68054 50.09094, 11.68685 50.08988, 11.68468 50.08736, 11.65842 50.07662, 11.65051 50.06981, 11.64145 50.07288, 11.6329 50.06816, 11.64235 50.06284, 11.63831 50.06123, 11.63752 50.05827, 11.64438 50.05422, 11.65124 50.05358, 11.65121 50.04496, 11.64728 50.04257, 11.63798 50.04466, 11.62867 50.04182, 11.63101 50.03637, 11.62907 50.03443, 11.6231 50.…	0	95.7316	566.995	593.674	0	1.80952	0.138018	1.78056	0	0.0618303	0.0562363	0.0255234	0	0.131283	0.108371	0.107859	0	0.199474	0.0471202	0.183075
DE24C	POLYGON ((11.19819 50.2021, 11.20125 50.20446, 11.21412 50.20243, 11.22571 50.20376, 11.23357 50.20062, 11.2266 50.19168, 11.22508 50.1849, 11.23032 50.18392, 11.23938 50.18676, 11.24891 50.18382, 11.25273 50.17914, 11.25109 50.17457, 11.25542 50.1715, 11.27404 50.16563, 11.28244 50.16115, 11.29707 50.16149, 11.30078 50.16281, 11.3034 50.16374, 11.3156 50.1625, 11.31948 50.16018, 11.3422 50.16031…	0	95.7884	527.329	576.811	0	1.68172	0.217674	1.694	0	0.0183561	0.0379323	0.0228871	0	0.0875849	0.00702946	0.0940577	0	0.199548	0.0104395	0.199806
DE25C	POLYGON ((10.83764 49.19775, 10.84482 49.19219, 10.84196 49.18809, 10.87251 49.18716, 10.86769 49.17895, 10.85585 49.16929, 10.85532 49.16168, 10.86221 49.16092, 10.86681 49.15779, 10.87115 49.15891, 10.8772 49.154, 10.89479 49.15111, 10.9039 49.14399, 10.90641 49.13805, 10.9146 49.13846, 10.92182 49.13464, 10.93712 49.13175, 10.94223 49.14149, 10.93887 49.14804, 10.96589 49.15176, 10.97002 49.15…	0	514.839	509.505	585.122	0	1.70058	1.59748	1.78919	0	0.00337168	0.0284585	0.0284585	0	0.00481669	0.124517	0.124517	0	0.114043	0.152195	0.156896
DE261	POLYGON ((9.2378 49.9348, 9.230589999999999 49.93506, 9.21916 49.93548, 9.18529 49.92666, 9.177160000000001 49.9267, 9.168810000000001 49.93084, 9.161289999999999 49.92345, 9.144209999999999 49.92061, 9.13674 49.92941, 9.117330000000001 49.93762, 9.111969999999999 49.93692, 9.107239999999999 49.93086, 9.092420000000001 49.94608, 9.08619 49.94751, 9.083729999999999 49.95621, 9.08905 49.95808, 9.09…	0	-103.06	267.909	-39.1672	0	0.682714	0.305524	0.321033	0	0.232592	-0.838039	-0.838381	0	0.0598996	-0.248947	-0.241607	0	0.149254	0.000632724	0.00348891
DE262	POLYGON ((10.2348 50.09484, 10.23933 50.09151, 10.23847 50.07913, 10.24713 50.07772, 10.24848 50.08297, 10.25475 50.08713, 10.26231 50.08322, 10.26037 50.07601, 10.26647 50.06491, 10.2609 50.05881, 10.27198 50.0594, 10.27216 50.05579, 10.25462 50.0493, 10.24249 50.04056, 10.24052 50.02301, 10.24738 50.02172, 10.24812 50.01603, 10.23211 50.01507, 10.21448 50.00961, 10.19855 50.01281, 10.18197 50.0…	0	185.549	106.763	145.134	0	0.417514	0.493823	0.427321	0	0.00690732	0.0557903	0.00968368	0	0.00986759	0.0145203	0.0231148	0	0.00668437	0.119518	0.079566
DE263	POLYGON ((9.98563 49.737, 9.97349 49.73043, 9.97817 49.72368, 9.98537 49.72162, 9.982379999999999 49.71344, 9.96298 49.71059, 9.95534 49.71357, 9.94886 49.71111, 9.945830000000001 49.71893, 9.93835 49.72204, 9.93469 49.73478, 9.90803 49.74505, 9.90333 49.74686, 9.89837 49.74474, 9.886200000000001 49.74518, 9.877660000000001 49.75263, 9.88954 49.76032, 9.89508 49.76704, 9.88536 49.76798, 9.8744700…	0	-326.458	185.021	-257.292	0	0.477407	-0.306236	0.0342392	0	0.294959	-1.17523	-1.20004	0	0.0899111	-0.331831	-0.336381	0	0.105825	-0.00587456	-0.0452545
DE264	MULTIPOLYGON (((9.40498 50.08773, 9.39631 50.08366, 9.395569999999999 50.08584, 9.392189999999999 50.08629, 9.38955 50.08645, 9.37818 50.08459, 9.37565 50.08374, 9.3728 50.08321, 9.39315 50.08493, 9.408239999999999 50.06921, 9.40718 50.0678, 9.401529999999999 50.071, 9.391999999999999 50.07078, 9.391640000000001 50.06621, 9.386850000000001 50.06228, 9.38616 50.055, 9.389250000000001 50.05146, 9.3…	0	126.757	401.543	347.288	0	1.28801	0.53984	1.17716	0	0.00219988	-0.0105873	-0.408554	0	-0.00269485	-0.00290797	-0.112216	0	0.192418	-0.000137782	0.183292
DE212	POLYGON ((11.41245 48.12711, 11.39746 48.12536, 11.38923 48.12862, 11.38859 48.13457, 11.39156 48.13745, 11.38864 48.14714, 11.38197 48.15288, 11.37475 48.1538, 11.36985 48.15828, 11.36088 48.15809, 11.36988 48.17581, 11.37414 48.1782, 11.38492 48.17839, 11.39127 48.1828, 11.39017 48.19199, 11.39299 48.20051, 11.40294 48.20312, 11.40723 48.20196, 11.42605 48.20421, 11.43265 48.20747, 11.45549 48.…	0	-127.617	-127.016	-118.059	0	0.0105056	0.00879183	0.0265568	0	-0.548615	-0.549018	-0.543243	0	-0.162831	-0.163091	-0.151878	0	-0.219729	-0.231999	-0.142919
DE213	POLYGON ((12.13823 47.88675, 12.13414 47.87445, 12.13368 47.87307, 12.13443 47.86309, 12.1506 47.84706, 12.1515 47.8394, 12.14467 47.82836, 12.12878 47.81388, 12.11568 47.81698, 12.11014 47.81133, 12.10665 47.81072, 12.09594 47.81392, 12.08735 47.81307, 12.05431 47.81771, 12.06123 47.82173, 12.05907 47.82772, 12.06655 47.83158, 12.07396 47.83254, 12.07849 47.83844, 12.08137 47.84943, 12.07698 47.…	0	95.6692	162.071	20.6511	0	0.359857	0.070759	0.176022	0	0.119953	0.119953	-0.45922	0	0.0535728	0.0535728	-0.118476	0	0.105922	0.105341	0.0194211
CH055	MULTIPOLYGON (((9.530749999999999 47.27058, 9.529809999999999 47.26938, 9.52904 47.26213, 9.521240000000001 47.24591, 9.510389999999999 47.23178, 9.50427 47.22491, 9.50272 47.22279, 9.50135 47.21997, 9.50015 47.21606, 9.499639999999999 47.21265, 9.49911 47.21065, 9.496119999999999 47.20671, 9.490220000000001 47.19825, 9.48931 47.19605, 9.48761 47.19029, 9.4862 47.17833, 9.495430000000001 47.15694…	0	628.555	209.759	138.766	0	0.791113	1.20515	0.578872	0	0.0271814	1.37486	0.00799203	0	0.0580394	0.458379	0.0381334	0	0.0554274	0.0844746	0.0341439
DE133	POLYGON ((8.180339999999999 48.18392, 8.167540000000001 48.17516, 8.154629999999999 48.1729, 8.1366 48.16327, 8.13538 48.15892, 8.1395 48.15451, 8.141920000000001 48.14144, 8.12537 48.13169, 8.129479999999999 48.12215, 8.13627 48.11555, 8.14165 48.11371, 8.14348 48.11145, 8.149470000000001 48.10408, 8.152620000000001 48.09871, 8.146599999999999 48.08474, 8.15551 48.07819, 8.16178 48.07856, 8.1667…	0	37.7404	251.679	260.306	0	0.837014	0.0515034	0.837014	0	0.0156995	0.0156995	0.0156995	0	0.0588634	0.0588634	0.0588634	0	0.117727	0.0468601	0.117727
DE134	MULTIPOLYGON (((8.222009999999999 48.60323, 8.214040000000001 48.60519, 8.2075 48.6018, 8.217890000000001 48.59684, 8.221399999999999 48.58634, 8.22902 48.58053, 8.23513 48.5798, 8.23653 48.5768, 8.227309999999999 48.5639, 8.220660000000001 48.5596, 8.212680000000001 48.55828, 8.21702 48.55142, 8.21509 48.54251, 8.21909 48.53812, 8.21555 48.53436, 8.21279 48.52362, 8.22153 48.51568, 8.21913 48.50…	0	255.119	267.637	278.079	0	0.939607	0.899954	0.936767	0	0.0160878	0.00486196	0.0160878	0	0.0605088	0.00694565	0.0605088	0	0.128766	0.082406	0.128765
DE135	POLYGON ((8.73719 48.37798, 8.7338 48.36656, 8.73541 48.36058, 8.74424 48.35772, 8.742850000000001 48.3503, 8.73298 48.34382, 8.7173 48.34106, 8.710520000000001 48.33329, 8.693339999999999 48.3285, 8.71799 48.32146, 8.718629999999999 48.31558, 8.68665 48.30463, 8.668570000000001 48.30448, 8.66212 48.29944, 8.66113 48.29549, 8.648849999999999 48.29321, 8.650130000000001 48.28835, 8.659420000000001…	0	119.055	326.368	379.301	0	1.08718	0.490646	1.13847	0	0.00496246	0.00496246	0.0194824	0	0.00708923	0.00708923	0.07637	0	0.107149	0.00366798	0.153509
DE136	POLYGON ((8.604279999999999 48.07472, 8.61966 48.06275, 8.624180000000001 48.05651, 8.635579999999999 48.05015, 8.6319 48.04398, 8.63861 48.04051, 8.643969999999999 48.03387, 8.63772 48.02526, 8.6302 48.01488, 8.63442 48.01205, 8.63772 48.01159, 8.64255 48.00448, 8.66306 47.99963, 8.653589999999999 47.99093, 8.660270000000001 47.97287, 8.65096 47.97288, 8.64634 47.96872, 8.64068 47.96884, 8.64399…	0	36.4746	388.22	394.992	0	1.19331	0.0590608	1.19331	0	0.0178829	0.0178829	0.0178829	0	0.0686524	0.0686524	0.0686524	0	0.19355	0.0467992	0.19355
DE214	POLYGON ((12.60729 48.35363, 12.6132 48.34703, 12.61965 48.35334, 12.62572 48.34854, 12.6382 48.34672, 12.6433 48.3391, 12.66259 48.33415, 12.66735 48.33508, 12.67387 48.34089, 12.69038 48.34429, 12.70222 48.33103, 12.71283 48.32947, 12.71591 48.33061, 12.72194 48.32836, 12.7267 48.32732, 12.73328 48.32174, 12.74675 48.32127, 12.75211 48.32411, 12.76144 48.32511, 12.76949 48.32223, 12.77904 48.32…	0	386.562	488.052	-470.944	0	1.26862	0.697911	0.290622	0	0.658126	0.67984	-2.71502	0	0.20051	0.304116	-0.704357	0	0.0719122	0.143025	0.0876229
DE215	POLYGON ((13.04606 47.5205, 13.0435 47.51806, 13.04657 47.51364, 13.04647 47.49214, 13.02764 47.48628, 13.01787 47.47468, 13.00684 47.4649, 13.00237 47.46409, 12.99398 47.47156, 12.99379 47.47792, 12.9885 47.47829, 12.97689 47.48444, 12.97404 47.48345, 12.97218 47.47506, 12.96914 47.4746, 12.93192 47.48775, 12.90872 47.49699, 12.88447 47.51276, 12.88505 47.51766, 12.88142 47.5211, 12.85678 47.527…	0	146.369	346.873	438.131	0	1.10258	0.52753	1.16567	0	0.0738185	0.0690557	0.0385675	0	0.0513561	0.0445521	0.168101	0	0.0924069	0.0343159	0.132484
DE216	MULTIPOLYGON (((11.62346 47.92033, 11.62967 47.91109, 11.6438 47.90905, 11.65479 47.90136, 11.64982 47.88642, 11.65084 47.88195, 11.65581 47.8818, 11.65362 47.8861, 11.65631 47.88868, 11.66386 47.889, 11.65252 47.87445, 11.64807 47.86874, 11.64119 47.86789, 11.63684 47.86462, 11.6346 47.85189, 11.62752 47.85224, 11.62947 47.84801, 11.62472 47.84371, 11.61894 47.84334, 11.60988 47.8347, 11.61039 4…	0	68.6747	565.933	556.584	0	1.68207	0.128779	1.61631	0	0.126827	0.0871587	0.0443848	0	0.249202	0.0599261	0.196014	0	0.208821	0.0359763	0.173909
DE217	POLYGON ((11.49318 48.44051, 11.49405 48.43656, 11.50453 48.43329, 11.50812 48.43004, 11.50179 48.42584, 11.50552 48.42132, 11.50003 48.41871, 11.50533 48.41075, 11.51524 48.40293, 11.52591 48.40084, 11.53042 48.39135, 11.51244 48.39146, 11.51149 48.38454, 11.50608 48.38232, 11.50395 48.37707, 11.51187 48.36916, 11.52318 48.36303, 11.51851 48.35965, 11.5095 48.35947, 11.50869 48.35641, 11.50967 4…	0	62.3693	182.072	177.529	0	0.576937	0.237279	0.583425	0	0.0345564	0.00408904	0.020616	0	0.00634928	0.00584149	0.0846989	0	0.0458898	0.0365299	0.110923
DE21N	MULTIPOLYGON (((11.32917 47.82109, 11.32884 47.81559, 11.32908 47.81165, 11.33987 47.80284, 11.35929 47.79755, 11.3627 47.79308, 11.37205 47.79478, 11.37665 47.79955, 11.38696 47.79888, 11.39094 47.79707, 11.39295 47.79016, 11.40928 47.78995, 11.41148 47.78899, 11.40119 47.7855, 11.39911 47.7783, 11.40426 47.76551, 11.4141 47.75557, 11.41326 47.74717, 11.42447 47.74367, 11.42376 47.74193, 11.4096…	0	108.423	656.968	185.55	0	1.83096	0.125978	1.32848	0	0.315085	0.315085	-1.29919	0	0.0984041	0.0984041	-0.38113	0	0.184818	0.00474866	0.164911
DE221	POLYGON ((12.18834 48.56433, 12.21011 48.57242, 12.21666 48.57638, 12.22118 48.58301, 12.24561 48.59253, 12.26891 48.59528, 12.27585 48.59316, 12.28168 48.58991, 12.27751 48.58669, 12.27777 48.5821, 12.27468 48.58095, 12.26667 48.58033, 12.25905 48.57562, 12.25816 48.57166, 12.25123 48.56845, 12.25122 48.55831, 12.24176 48.55814, 12.22826 48.54899, 12.21881 48.54975, 12.2189 48.54614, 12.21578 48…	0	123	146.427	175.562	0	0.401563	0.117013	0.386425	0	0.0252699	0.0543997	0.00629169	0	0.0285676	0.023268	0.0163235	0	0.159586	0.199534	0.0805898
DE222	POLYGON ((13.51337 48.59098, 13.50729 48.58926, 13.50312 48.58369, 13.50627 48.57651, 13.50417 48.57301, 13.49378 48.5692, 13.49162 48.56481, 13.48551 48.56239, 13.47654 48.56335, 13.47508 48.55599, 13.46327 48.55444, 13.44946 48.56322, 13.43825 48.55729, 13.43843 48.54889, 13.4282 48.54394, 13.42557 48.54792, 13.41699 48.54717, 13.40969 48.5496, 13.40625 48.54107, 13.39341 48.54524, 13.38601 48.…	0	35.0957	296.694	451.988	0	1.26322	0.029867	1.26322	0	0.00885648	0.00885648	0.00885648	0	0.023101	0.023101	0.023101	0	0.131426	0.0428945	0.131426
DE223	POLYGON ((12.48059 48.86452, 12.48027 48.8704, 12.50663 48.87307, 12.50925 48.87558, 12.52323 48.8791, 12.52611 48.88613, 12.51628 48.89083, 12.52612 48.90034, 12.52282 48.90304, 12.52405 48.91047, 12.53117 48.91443, 12.5341 48.92161, 12.53779 48.92369, 12.54393 48.92356, 12.55394 48.91889, 12.55733 48.9196, 12.56221 48.91771, 12.56988 48.91799, 12.58303 48.91198, 12.58763 48.90877, 12.58681 48.9…	0	138.474	84.8955	271.428	0	0.259221	0.190775	0.286673	0	8.32e-15	0.0559643	0.00909369	0	5.37e-15	0.00894059	0.0244303	0	0.00182885	0.044044	0.0439219
DE224	POLYGON ((13.19546 48.86277, 13.19219 48.86274, 13.18896 48.86187, 13.20532 48.84422, 13.19798 48.83666, 13.19797 48.8284, 13.18121 48.82738, 13.17201 48.82141, 13.16911 48.81793, 13.17073 48.81701, 13.17605 48.81804, 13.18405 48.82342, 13.19107 48.8179, 13.20307 48.82092, 13.21598 48.82046, 13.21668 48.81935, 13.21436 48.81922, 13.21189 48.81796, 13.21268 48.8168, 13.21253 48.81526, 13.2142 48.8…	0	359.599	396.108	-27.9505	0	0.946777	0.852991	0.44294	0	0.351608	0.297735	-1.2276	0	0.192081	0.0884447	-0.285237	0	0.150392	0.0895967	0.111392
DE225	POLYGON ((13.41665 48.98004, 13.42409 48.97691, 13.42696 48.9727, 13.43335 48.97212, 13.44291 48.96599, 13.44913 48.96524, 13.45091 48.96394, 13.45444 48.96308, 13.45737 48.96318, 13.45999 48.96258, 13.4615 48.96055, 13.46269 48.95893, 13.46536 48.95709, 13.46698 48.95564, 13.46961 48.95463, 13.473 48.9539, 13.47599 48.95315, 13.47787 48.95325, 13.48019 48.95199, 13.48347 48.95146, 13.48381 48.94…	0	180.961	1240.29	1210.51	0	3.63503	0.690249	3.28988	0	0.251919	0.00368992	0.0321244	0	0.279856	0.00527131	0.140944	0	0.334364	0.00181753	0.262691
DE238	POLYGON ((12.31105 49.15247, 12.31248 49.14397, 12.31993 49.14158, 12.32344 49.13346, 12.31775 49.13041, 12.30831 49.13086, 12.31156 49.12689, 12.30668 49.12377, 12.31383 49.12219, 12.31441 49.11925, 12.324 49.11137, 12.32978 49.1143, 12.33569 49.11366, 12.34464 49.10462, 12.3418 49.09774, 12.33196 49.10152, 12.3229 49.09697, 12.32227 49.09109, 12.32901 49.08795, 12.34307 49.09062, 12.35463 49.08…	0	297.856	433.89	540.654	0	1.34619	0.833569	1.3578	0	0.0800288	0.00376839	0.0285775	0	0.0472362	0.00538341	0.123758	0	0.146456	0.104698	0.169883
DE239	POLYGON ((12.59378 49.54219, 12.58988 49.53805, 12.60117 49.53277, 12.62169 49.52666, 12.62791 49.52731, 12.63149 49.53106, 12.6351 49.53155, 12.6382 49.52915, 12.64121 49.52682, 12.64418 49.52306, 12.64182 49.50974, 12.64018 49.5005, 12.64359 49.49414, 12.64373 49.48765, 12.64377 49.48567, 12.6382 49.4804, 12.63376 49.47619, 12.62602 49.48293, 12.63243 49.48371, 12.63382 49.48765, 12.63283 49.48…	0	30.234	181.041	991.378	0	0.626896	0.120102	2.5105	0	0.0502485	0.000109348	0.0348175	0	0.165867	0.000156212	0.165764	0	0.0656227	0.00211532	0.254626
DE268	POLYGON ((10.44896 49.82218, 10.45087 49.81765, 10.46073 49.81001, 10.47219 49.80874, 10.47619 49.81136, 10.4831 49.80519, 10.4778 49.79814, 10.46828 49.79225, 10.47284 49.78641, 10.48954 49.7871, 10.5164 49.803, 10.51928 49.79674, 10.53555 49.79294, 10.5271 49.78535, 10.53572 49.78193, 10.53987 49.77229, 10.5539 49.76907, 10.55144 49.75577, 10.5396 49.75321, 10.52973 49.75314, 10.52517 49.75505,…	0	71.0686	289.494	353.241	0	1.07808	0.28005	1.1991	0	-2.59e-14	0.00406758	0.035209	0	-1.67e-14	0.00581082	0.1544	0	0.088603	0.000236562	0.161718
CH056	POLYGON ((9.60708 47.06077, 9.619109999999999 47.05325, 9.636559999999999 47.05171, 9.64677 47.05924, 9.658799999999999 47.05844, 9.67745 47.06141, 9.681010000000001 47.06158, 9.68642 47.05635, 9.69692 47.05283, 9.708159999999999 47.05283, 9.70729 47.04841, 9.71814 47.04397, 9.742039999999999 47.04211, 9.749280000000001 47.03711, 9.783340000000001 47.03846, 9.793150000000001 47.03125, 9.79787 47.…	0	186.596	627.433	146.089	0	2.11558	0.752903	0.657984	0	0.117676	0.0691766	2.88e-15	0	0.292332	0.0609195	4.73e-15	0	0.0376341	0.00610407	6.11e-06
DE24D	POLYGON ((12.16068 50.21985, 12.16269 50.21799, 12.15961 50.2127, 12.1745 50.21198, 12.18398 50.20356, 12.18418 50.20027, 12.19403 50.19855, 12.19092 50.19481, 12.201 50.18779, 12.20854 50.17151, 12.21513 50.16645, 12.211 50.15895, 12.20166 50.15283, 12.20361 50.14583, 12.19515 50.14176, 12.19654 50.12768, 12.20154 50.11625, 12.20157 50.10889, 12.20994 50.10275, 12.22169 50.10319, 12.22826 50.101…	0	124.375	583.914	937.147	0	1.83068	0.522417	1.90177	0	0.00596444	0.00596444	0.0260878	0	0.00852063	0.00852063	0.104538	0	0.166594	0.00544916	0.209317
DE251	POLYGON ((10.48329 49.32731, 10.49309 49.32419, 10.49697 49.32759, 10.5182 49.32488, 10.52396 49.3213, 10.53677 49.33416, 10.54721 49.33964, 10.55241 49.33935, 10.5694 49.33893, 10.57183 49.34212, 10.57722 49.34363, 10.58713 49.34207, 10.5915 49.33367, 10.60448 49.32948, 10.62678 49.32745, 10.62893 49.325, 10.64997 49.32239, 10.64976 49.3189, 10.65493 49.31918, 10.65676 49.31504, 10.6444 49.30505…	0	191.304	266.916	233.648	0	0.628903	0.27097	0.548378	0	0.0629789	0.0683576	0.0114149	0	0.0297505	0.0374343	0.0364853	0	0.122543	0.123479	0.0958895
DE252	POLYGON ((10.98793 49.53679, 10.97544 49.54058, 10.96846 49.53339, 10.93402 49.53447, 10.93283 49.53825, 10.93588 49.54129, 10.93438 49.55224, 10.93678 49.56143, 10.92217 49.56159, 10.91727 49.56503, 10.91735 49.56925, 10.92541 49.57861, 10.92511 49.60592, 10.92101 49.61708, 10.92322 49.62435, 10.93001 49.62813, 10.92223 49.63067, 10.9194 49.63454, 10.92851 49.64559, 10.9344 49.64187, 10.94099 49…	0	5.93838	171.073	-18.9318	0	0.457227	0.285313	0.185958	0	0.0919308	-0.330558	-0.779712	0	0.0351831	-0.090326	-0.207739	0	0.13981	0.0503075	0.020497
DE253	POLYGON ((10.93402 49.53447, 10.96846 49.53339, 10.97544 49.54058, 10.98793 49.53679, 10.99465 49.53479, 10.9956 49.5263, 11.00326 49.52254, 10.99934 49.51898, 11.0006 49.51291, 11.00841 49.50974, 11.01174 49.50839, 11.02744 49.50842, 11.02312 49.49824, 11.01506 49.49431, 11.02035 49.48765, 11.02595 49.48061, 11.02515 49.47278, 11.01105 49.46567, 11.0072 49.4537, 10.99577 49.44964, 10.99852 49.44…	0	17.9785	92.5792	111.325	0	0.335756	0.0166557	0.335756	0	0.00613044	0.00491999	0.00613044	0	0.0128041	0.00702856	0.0128041	0	0.0751983	0.00593787	0.0751983
DE254	MULTIPOLYGON (((11.17818 49.47409, 11.18174 49.46867, 11.18568 49.46773, 11.1734 49.46433, 11.17247 49.46187, 11.14378 49.45695, 11.14088 49.45172, 11.15194 49.45306, 11.15486 49.44583, 11.14943 49.44307, 11.13458 49.44475, 11.12936 49.44169, 11.13625 49.43863, 11.13585 49.43298, 11.17664 49.41783, 11.18045 49.41839, 11.18054 49.42843, 11.19287 49.42807, 11.19408 49.42548, 11.20577 49.41978, 11.1…	0	-750.15	-672.512	-674.638	0	-0.426153	-0.736358	-0.43058	0	-2.44134	-2.44589	-2.44499	0	-0.720022	-0.720098	-0.71582	0	-0.541937	-0.55677	-0.513917
DE255	POLYGON ((11.07981 49.33928, 11.07871 49.33426, 11.08275 49.33073, 11.08687 49.31419, 11.08062 49.31456, 11.07461 49.31835, 11.05235 49.31539, 11.04209 49.30615, 11.0396 49.29941, 11.04244 49.29813, 11.02467 49.2939, 11.01422 49.29406, 11.01011 49.29781, 11.01471 49.30463, 11.00352 49.307, 11.00429 49.31255, 10.99757 49.31457, 10.99439 49.32061, 10.9819 49.31928, 10.97663 49.32532, 10.98496 49.33…	0	49.5421	140.118	202.312	0	0.426171	0.0405995	0.434955	0	0.00563385	1.64e-13	0.00812058	0	0.00804836	1.06e-13	0.0199136	0	0.0460977	0.0428687	0.0889504
DE137	POLYGON ((8.953760000000001 48.10728, 8.96185 48.09201, 8.97673 48.08652, 8.996309999999999 48.0708, 8.99569 48.06712, 8.989520000000001 48.06176, 8.97569 48.05651, 8.95635 48.05587, 8.94905 48.05601, 8.940709999999999 48.06062, 8.935560000000001 48.05781, 8.93553 48.04734, 8.953480000000001 48.04191, 8.952959999999999 48.02987, 8.957520000000001 48.02924, 8.960279999999999 48.03567, 8.96804 48.0…	0	312.568	424.892	434.891	0	1.40657	0.928063	1.40534	0	0.0189585	0.00482483	0.0189585	0	0.0743302	0.00689261	0.0743302	0	0.174932	0.128572	0.174932
DE269	POLYGON ((9.2378 49.9348, 9.23959 49.93268, 9.24417 49.93214, 9.247490000000001 49.92881, 9.24719 49.92687, 9.256349999999999 49.92565, 9.266109999999999 49.92783, 9.273619999999999 49.91449, 9.280290000000001 49.91103, 9.28087 49.90059, 9.265919999999999 49.88165, 9.259679999999999 49.87099, 9.24858 49.86718, 9.24527 49.86579, 9.25108 49.86222, 9.24682 49.85857, 9.25882 49.85277, 9.2629 49.86472…	0	231.666	576.685	239.367	0	1.68249	1.33682	1.32646	0	0.253927	-0.855135	-0.86952	0	0.180907	-0.14855	-0.15783	0	0.292487	0.273303	0.262167
DE26A	POLYGON ((9.623150000000001 50.22904, 9.629289999999999 50.2292, 9.64105 50.22541, 9.6456 50.22579, 9.65728 50.22488, 9.678269999999999 50.22683, 9.682 50.21679, 9.68694 50.21528, 9.689249999999999 50.21457, 9.693680000000001 50.21016, 9.69909 50.1937, 9.69708 50.19162, 9.69889 50.18307, 9.70858 50.1764, 9.713710000000001 50.17553, 9.715120000000001 50.17036, 9.724489999999999 50.16639, 9.73335 5…	0	73.8568	719.377	731.886	0	2.2045	0.215373	2.27378	0	0.0777341	0.0403825	0.0446774	0	0.042859	0.192682	0.198818	0	0.180874	0.0728884	0.228648
DE218	POLYGON ((12.04319 48.14167, 12.04458 48.13867, 12.04662 48.13479, 12.04893 48.13133, 12.04981 48.12939, 12.06828 48.12802, 12.06822 48.12342, 12.08323 48.12572, 12.08566 48.12234, 12.08631 48.11713, 12.07461 48.11145, 12.07435 48.10781, 12.08096 48.09937, 12.06321 48.09824, 12.07005 48.08912, 12.07684 48.08709, 12.07405 48.08135, 12.07576 48.0552, 12.08048 48.03263, 12.07465 48.02463, 12.07676 4…	0	186.582	243.117	266.982	0	0.748043	0.489867	0.759564	0	0.0169147	0.0214338	0.0214338	0	0.0807072	0.087163	0.087163	0	0.159224	0.159712	0.159711
DE138	MULTIPOLYGON (((9.128579999999999 47.84682, 9.119999999999999 47.84182, 9.11016 47.84393, 9.103440000000001 47.84162, 9.087899999999999 47.85124, 9.084860000000001 47.8568, 9.07831 47.85875, 9.067130000000001 47.85658, 9.06687 47.84896, 9.075379999999999 47.84226, 9.07104 47.83827, 9.081189999999999 47.82756, 9.077220000000001 47.82048, 9.082190000000001 47.81504, 9.080959999999999 47.8118, 9.077…	0	29.9311	236.12	226.765	0	0.788177	0.0481821	0.774277	0	0.016132	0.00832368	0.00780837	0	0.0373958	0.000138728	0.0372571	0	0.142172	0.00643461	0.138799
DE139	POLYGON ((8.01811 47.84139, 8.015090000000001 47.8398, 8.013260000000001 47.83884, 8.010120000000001 47.83643, 8.005240000000001 47.8321, 8.00203 47.82946, 8.00001 47.82752, 7.99942 47.82251, 7.99965 47.82084, 8.00104 47.81411, 7.99834 47.79999, 8.003780000000001 47.79479, 8.002520000000001 47.79141, 8.00365 47.77366, 8.00131 47.77026, 7.99305 47.76682, 7.97911 47.76647, 7.97819 47.76371, 7.97703…	0	72.776	271.613	187.549	0	0.935389	0.524724	0.845779	0	0.06908	-0.228031	-0.219357	0	0.0648359	-0.0622328	-0.020847	0	0.119038	-0.00511705	0.11126
DE226	POLYGON ((12.0975 48.77199, 12.09161 48.77065, 12.08662 48.76333, 12.07916 48.76076, 12.08486 48.75712, 12.08224 48.75136, 12.06316 48.75422, 12.05312 48.75144, 12.04816 48.75891, 12.04135 48.7567, 12.01907 48.75514, 12.00274 48.7508, 11.99306 48.75205, 11.99183 48.74942, 11.98868 48.7427, 11.97994 48.74089, 11.9771 48.73533, 11.96851 48.7299, 11.96324 48.73101, 11.95328 48.72453, 11.94632 48.726…	0	366.869	445.583	459.273	0	1.27515	0.974422	1.26474	0	0.0343267	0.0130522	0.0212744	0	0.0994318	0.0084208	0.091011	0	0.166126	0.125504	0.159552
DE219	MULTIPOLYGON (((11.59931 48.9515, 11.62117 48.94391, 11.63364 48.94504, 11.6364 48.93259, 11.65285 48.92995, 11.6558 48.93102, 11.65491 48.93498, 11.66419 48.93418, 11.66545 48.93275, 11.66133 48.92834, 11.66672 48.92535, 11.67411 48.92673, 11.67523 48.92945, 11.68943 48.93142, 11.69192 48.9246, 11.70539 48.91849, 11.71334 48.91899, 11.71831 48.92291, 11.72063 48.93149, 11.7285 48.93008, 11.71748…	0	-1032.52	444.962	-910.406	0	1.51997	-1.07633	-0.487473	0	0.0390892	-5.81229	-5.83006	0	0.0368117	-1.74002	-1.74032	0	0.129139	0.0666579	0.0706417
DE21A	POLYGON ((12.01712 48.43068, 12.0221 48.42585, 12.02077 48.41631, 12.03369 48.41787, 12.03955 48.41607, 12.04326 48.42089, 12.05463 48.42362, 12.06312 48.4225, 12.07148 48.42725, 12.07828 48.42851, 12.08262 48.42834, 12.086 48.42466, 12.0986 48.42456, 12.10215 48.42456, 12.10556 48.4246, 12.10853 48.42484, 12.12236 48.42093, 12.12632 48.42178, 12.13001 48.41812, 12.13625 48.42335, 12.14133 48.422…	0	274.127	225.17	249.936	0	0.823292	0.868084	0.886854	0	0.016283	0.0634628	-0.0379772	0	0.00483701	0.138841	0.113439	0	0.0336626	0.11143	0.1071
DE21B	POLYGON ((11.91019 48.58523, 11.91576 48.58125, 11.92266 48.58135, 11.94097 48.57398, 11.95676 48.57798, 11.96053 48.57637, 11.96376 48.56861, 11.95891 48.56525, 11.96224 48.55798, 11.96851 48.55655, 11.97203 48.55123, 11.96851 48.54948, 11.96327 48.546, 11.96851 48.53994, 11.96851 48.53806, 11.9614 48.53232, 11.97036 48.5152, 11.97408 48.51283, 11.95915 48.49982, 11.97492 48.49239, 11.99183 48.4…	0	-22.1327	167.418	-758.554	0	0.57842	0.0872205	-1.31156	0	-0.180624	-0.586283	-8.40052	0	-0.0490032	-0.169879	-2.31619	0	0.0398401	0.0344412	-0.0516848
DE227	POLYGON ((12.13528 48.76591, 12.13807 48.76363, 12.16351 48.75992, 12.16829 48.75034, 12.17611 48.75074, 12.1847 48.74588, 12.19761 48.75102, 12.20116 48.74129, 12.22169 48.73619, 12.22341 48.72909, 12.2287 48.72643, 12.24911 48.72786, 12.25851 48.72195, 12.26946 48.72636, 12.27089 48.7361, 12.28659 48.74449, 12.29451 48.74336, 12.30055 48.74634, 12.30629 48.73442, 12.31117 48.73001, 12.30788 48.…	0	-4173.74	-3983.04	-3987.88	0	-6.72814	-7.22041	-6.74279	0	0.0348616	0.0200195	0.0237616	0	0.0957692	0.0955218	0.100868	0	0.00642247	-0.0456503	0.0045611
DE228	MULTIPOLYGON (((13.79611 48.7136, 13.8028 48.70886, 13.81095 48.70816, 13.8139 48.70151, 13.82075 48.69978, 13.83734 48.70013, 13.8336 48.6919, 13.81928 48.69446, 13.81437 48.6921, 13.81384 48.68382, 13.81908 48.67407, 13.81771 48.66057, 13.81736 48.65871, 13.81473 48.64961, 13.82306 48.64185, 13.82576 48.61862, 13.82118 48.61437, 13.81518 48.61331, 13.80798 48.60457, 13.80772 48.60038, 13.80227 …	0	300.144	405.209	425.713	0	1.35674	0.875522	1.30108	0	0.053539	0.0316869	0.0218521	0	0.112294	0.0204431	0.091851	0	0.144151	0.10345	0.128191
CH011	MULTIPOLYGON (((6.78005 46.85264, 6.74231 46.82746, 6.76734 46.80886, 6.77686 46.80254, 6.77886 46.80056, 6.78409 46.80314, 6.78731 46.79956, 6.77903 46.79416, 6.77725 46.79185, 6.77597 46.7897, 6.78253 46.79287, 6.79806 46.78282, 6.80564 46.78504, 6.81316 46.77932, 6.81875 46.77767, 6.82459 46.774, 6.82807 46.77622, 6.83393 46.77523, 6.83988 46.77994, 6.84703 46.78105, 6.85151 46.78588, 6.85955 …	0	46.9845	386.93	147.669	0	0.504908	0.124424	0.594909	0	1.04784	0.00712185	0.00712185	0	0.358993	0.0339814	0.0339814	0	0.0944354	0.0461285	0.0260065
DE256	MULTIPOLYGON (((10.69735 49.43627, 10.70229 49.4367, 10.71044 49.43319, 10.71538 49.43505, 10.73835 49.43385, 10.74301 49.42914, 10.74164 49.42439, 10.7498 49.42224, 10.75093 49.41918, 10.74512 49.41469, 10.74014 49.41553, 10.73808 49.41381, 10.74337 49.40092, 10.75492 49.39773, 10.76585 49.39471, 10.77577 49.38889, 10.78144 49.38356, 10.78554 49.38451, 10.78567 49.38817, 10.7991 49.38319, 10.801…	0	254.467	329.873	375.184	0	1.02434	0.711424	1.11799	0	0.00326382	-5.77e-13	0.0297773	0	0.0046626	-3.72e-13	0.13117	0	0.0698732	0.0697419	0.112726
DE257	POLYGON ((10.92734 49.76843, 10.92548 49.76503, 10.91939 49.7631, 10.92921 49.75976, 10.93227 49.75387, 10.92928 49.74813, 10.91986 49.74301, 10.92468 49.73353, 10.93031 49.73024, 10.93133 49.72709, 10.94072 49.72923, 10.95004 49.71851, 10.96284 49.71673, 10.95654 49.71299, 10.94638 49.71395, 10.94059 49.71682, 10.93894 49.71396, 10.93265 49.71371, 10.93178 49.71042, 10.92428 49.71248, 10.92367 4…	0	280.94	319.26	307.998	0	1.02536	0.96505	0.998755	0	0.0309171	0.0054439	0.0149857	0	0.0535706	0.00777699	0.0533051	0	0.168392	0.120656	0.163509
DE258	POLYGON ((10.93283 49.53825, 10.93402 49.53447, 10.93119 49.5277, 10.93446 49.52432, 10.92919 49.52216, 10.93233 49.51972, 10.93311 49.50974, 10.93326 49.50795, 10.92652 49.50682, 10.92034 49.50831, 10.90823 49.50625, 10.90039 49.49645, 10.89316 49.49566, 10.90161 49.48765, 10.90379 49.4776, 10.91072 49.47347, 10.91084 49.46978, 10.90723 49.46719, 10.91125 49.463, 10.91273 49.462, 10.92035 49.463…	0	33.7154	103.913	129.017	0	0.413515	0.0918329	0.421401	0	0.00638503	0.0113863	0.0113863	0	0.0304657	0.0376103	0.0376103	0	0.0481582	0.0489788	0.0489788
CH025	POLYGON ((7.13035 47.50304, 7.14978 47.49727, 7.15936 47.49077, 7.17121 47.48958, 7.19852 47.49366, 7.20233 47.49171, 7.19119 47.48768, 7.17833 47.46885, 7.17883 47.46418, 7.17923 47.46291, 7.17905 47.46113, 7.17761 47.45971, 7.17827 47.45815, 7.17459 47.45014, 7.17291 47.44646, 7.17042 47.44345, 7.18966 47.43943, 7.19687 47.43563, 7.20624 47.43489, 7.22577 47.43954, 7.23591 47.43689, 7.23852 47.…	0	338.438	438.796	349.469	0	1.39078	1.20945	1.16153	0	0.080488	0.0176903	-6.69e-15	0	0.167967	0.0252718	-1.79e-14	0	0.0586945	0.0119166	0.0112838
CH031	POLYGON ((7.6341 47.56111, 7.63265 47.5614, 7.61831 47.55817, 7.62147 47.54231, 7.6202 47.53926, 7.61566 47.53915, 7.60907 47.5345, 7.59455 47.51972, 7.58926 47.52069, 7.58823 47.52745, 7.5837 47.53089, 7.58258 47.53251, 7.58584 47.53751, 7.58501 47.5395, 7.5866 47.54207, 7.57953 47.54368, 7.57441 47.54372, 7.56898 47.54483, 7.56453 47.54529, 7.55518 47.54425, 7.55663 47.54668, 7.55868 47.55279, …	0	26.3134	87.3652	70.3141	0	0.286297	0.0216227	0.260483	0	0.0150117	0.0122925	2.1e-14	0	0.00501205	0.000204875	3e-14	0	0.184906	0.0794214	4.57e-14
CH032	MULTIPOLYGON (((7.37568 47.41408, 7.37813 47.41406, 7.38175 47.41338, 7.38805 47.41403, 7.41435 47.41101, 7.42041 47.41114, 7.42731 47.41448, 7.43807 47.41281, 7.44728 47.41452, 7.45022 47.41762, 7.45052 47.42012, 7.45174 47.42272, 7.45473 47.42569, 7.45526 47.42761, 7.45483 47.42933, 7.4521 47.43104, 7.45032 47.43547, 7.44849 47.43769, 7.44337 47.44146, 7.44 47.44346, 7.43779 47.44625, 7.42717 4…	0	149.926	184.199	166.353	0	0.675728	0.560031	0.621273	0	0.0570955	0.0259547	0.0259547	0	0.0848691	0.0370781	0.0370781	0	0.139012	0.00623038	0.00626231
CH063	POLYGON ((9.004569999999999 47.17315, 8.990819999999999 47.16113, 8.97345 47.14038, 8.96726 47.13665, 8.96937 47.1345, 8.968120000000001 47.13361, 8.96918 47.1303, 8.96514 47.12178, 8.967040000000001 47.11918, 8.972 47.11804, 8.973750000000001 47.11507, 8.970929999999999 47.11248, 8.97133 47.11026, 8.969279999999999 47.108, 8.97104 47.10377, 8.95964 47.10013, 8.956289999999999 47.09611, 8.9541799…	0	42.3916	303.535	170.801	0	1.05941	0.107817	0.633355	0	0.0618447	0.0282682	0.0282682	0	0.141298	0.0403831	0.0403831	0	0.073459	0.00185226	0.00185226
DE13A	POLYGON ((8.439030000000001 47.85364, 8.441839999999999 47.85582, 8.443720000000001 47.85657, 8.446669999999999 47.85562, 8.451090000000001 47.85407, 8.453950000000001 47.85272, 8.462590000000001 47.85035, 8.464 47.84945, 8.46735 47.84754, 8.46894 47.84648, 8.47207 47.84672, 8.47331 47.84224, 8.47213 47.84, 8.47026 47.83772, 8.47015 47.83408, 8.470359999999999 47.83141, 8.47264 47.82934, 8.488350…	0	421.207	597.488	595.037	0	2.03569	1.17287	1.99702	0	0.0237345	0.0237345	0.0237345	0	0.097306	0.097306	0.097306	0	0.181265	0.181212	0.18126
DE141	MULTIPOLYGON (((9.58248 48.53915, 9.58517 48.53674, 9.5823 48.53032, 9.59019 48.51168, 9.586970000000001 48.5055, 9.58128 48.50298, 9.58872 48.49858, 9.58497 48.49001, 9.58962 48.48784, 9.594569999999999 48.47705, 9.59742 48.47449, 9.614100000000001 48.4702, 9.61989 48.46016, 9.63144 48.44402, 9.63823 48.42466, 9.636469999999999 48.4192, 9.62947 48.41827, 9.626250000000001 48.41783, 9.62754999999…	0	38.2993	314.121	305.694	0	0.974624	0.0968716	0.957953	0	0.0230757	-0.0305879	-0.0305879	0	0.046865	0.0309238	0.0309238	0	0.16523	0.0386354	0.163997
DE142	POLYGON ((9.12918 48.60127, 9.130660000000001 48.59109, 9.12607 48.58217, 9.12677 48.58067, 9.127190000000001 48.57796, 9.12759 48.5749, 9.12819 48.5697, 9.12561 48.5666, 9.1401 48.5625, 9.150829999999999 48.55102, 9.15211 48.54831, 9.16403 48.54877, 9.16841 48.55011, 9.17132 48.54849, 9.175179999999999 48.53937, 9.17299 48.52803, 9.164350000000001 48.52298, 9.15625 48.52615, 9.1417 48.52355, 9.1…	0	125.733	225.699	207.075	0	0.669328	0.383308	0.640186	0	0.027868	0.0232166	-0.0659336	0	0.0349228	0.0127291	0.00705827	0	0.151417	0.00648438	0.147871
DE143	POLYGON ((9.129479999999999 48.3729, 9.17784 48.36775, 9.17798 48.36059, 9.167859999999999 48.3528, 9.17483 48.34428, 9.180389999999999 48.34221, 9.18529 48.34271, 9.190619999999999 48.33767, 9.20885 48.3333, 9.213190000000001 48.33374, 9.220499999999999 48.33857, 9.21523 48.3284, 9.216480000000001 48.31747, 9.21069 48.30833, 9.204599999999999 48.30987, 9.191940000000001 48.30829, 9.18529 48.3106…	0	71.7714	370.209	361.832	0	1.09852	0.0718729	1.05382	0	0.0706535	0.0171225	0.0146005	0	0.0890244	0.00738288	0.0528612	0	0.187918	0.00552931	0.141837
CH064	MULTIPOLYGON (((8.36889 46.78798, 8.363759999999999 46.78608, 8.36351 46.78444, 8.359999999999999 46.78296, 8.333 46.7808, 8.321529999999999 46.77366, 8.315939999999999 46.77011, 8.302020000000001 46.76201, 8.29809 46.76194, 8.29551 46.75917, 8.29147 46.7581, 8.283469999999999 46.7532, 8.27562 46.75502, 8.268649999999999 46.75435, 8.263949999999999 46.76044, 8.259410000000001 46.76364, 8.23912999…	0	235.948	354.807	185.223	0	1.11299	0.655578	0.534309	0	0.0678466	0.0241663	0.0425464	0	0.238262	0.0345232	0.203007	0	0.0727038	0.0133569	0.0589977
CH065	POLYGON ((8.468159999999999 46.99652, 8.46523 46.98427, 8.49662 46.97643, 8.50015 46.97695, 8.519360000000001 46.97982, 8.527189999999999 46.97974, 8.54279 46.97957, 8.56915 46.99025, 8.573869999999999 46.98392, 8.572559999999999 46.97977, 8.56321 46.97296, 8.560930000000001 46.96674, 8.555680000000001 46.96287, 8.557399999999999 46.94044, 8.546010000000001 46.93801, 8.5473 46.93332, 8.54406 46.9…	0	170.004	287.608	258.444	0	0.934843	0.452318	0.765344	0	0.0575849	0.0575849	0.0286363	0	0.15707	0.15707	0.0409089	0	0.0700973	0.0637829	0.00178945
CH066	POLYGON ((8.69248 47.16362, 8.69572 47.16331, 8.696730000000001 47.15958, 8.69829 47.15875, 8.69825 47.15663, 8.69922 47.15502, 8.69891 47.15266, 8.70115 47.15093, 8.68788 47.14517, 8.685029999999999 47.14088, 8.68723 47.13669, 8.681469999999999 47.12572, 8.67259 47.11999, 8.67041 47.11604, 8.660500000000001 47.11422, 8.64945 47.10344, 8.64546 47.09964, 8.64499 47.09584, 8.63772 47.0934, 8.612109…	0	53.4189	60.3793	28.7219	0	0.130956	0.107297	0.0383482	0	0.0329288	0.025452	-2.6e-15	0	0.0678836	0.0363601	-1.68e-15	0	0.0840793	0.0230163	0.0173299
DE229	POLYGON ((13.41665 48.98004, 13.40378 48.98105, 13.39619 48.98131, 13.39124 48.98092, 13.38906 48.97823, 13.38195 48.98029, 13.37208 48.98292, 13.36614 48.98109, 13.3637 48.97215, 13.35897 48.96675, 13.34566 48.96033, 13.33126 48.94737, 13.32317 48.95057, 13.30993 48.94953, 13.29952 48.95822, 13.29262 48.9565, 13.28349 48.95736, 13.2794 48.95118, 13.28612 48.94398, 13.28233 48.93935, 13.28286 48.…	0	77.8651	1288.75	1304.13	0	3.66721	0.224645	3.47641	0	0.272531	0.0290856	0.0333171	0	0.299156	0.13878	0.144825	0	0.33655	0.0415963	0.261429
DE22A	POLYGON ((12.96738 48.61127, 12.98581 48.6093, 12.98852 48.60663, 12.98755 48.60222, 12.99429 48.60061, 12.98401 48.58641, 12.99308 48.58338, 12.99426 48.58006, 13.01279 48.58304, 13.01992 48.57867, 13.01702 48.57258, 13.02069 48.57007, 13.01903 48.56568, 13.02274 48.55966, 13.01348 48.55546, 13.013 48.55295, 13.00025 48.54637, 12.99856 48.54102, 13.0006 48.53388, 13.00195 48.5335, 13.00765 48.53…	0	297.911	320.451	383.139	0	1.03668	0.809616	1.09105	0	0.0221243	0.043413	0.0274857	0	0.00474348	0.116679	0.120788	0	0.0534905	0.0893479	0.0917868
DE22B	POLYGON ((12.7682 49.11476, 12.77613 49.11149, 12.77666 49.10345, 12.78687 49.09592, 12.78997 49.08772, 12.79551 49.08386, 12.79616 49.08005, 12.79044 49.07915, 12.78948 49.07578, 12.79517 49.0723, 12.79837 49.06129, 12.80612 49.05649, 12.80572 49.05481, 12.8092 49.05262, 12.81081 49.04666, 12.80911 49.03917, 12.82307 49.03186, 12.82235 49.02468, 12.8308 49.0149, 12.83773 49.00972, 12.84442 49.01…	0	393.231	520.698	510.278	0	1.32938	1.0791	1.18351	0	0.187863	-1.45e-13	0.0298518	0	0.221743	-9.38e-14	0.134095	0	0.171218	0.0832191	0.12376
DE259	MULTIPOLYGON (((11.55776 49.41904, 11.558 49.41677, 11.55216 49.41358, 11.53616 49.41086, 11.51089 49.41573, 11.50666 49.41873, 11.49267 49.42036, 11.48572 49.42516, 11.47836 49.42686, 11.4635 49.42236, 11.45872 49.43248, 11.44909 49.42738, 11.44854 49.42142, 11.44772 49.41505, 11.45906 49.41492, 11.46023 49.41062, 11.4446 49.40579, 11.4371 49.39603, 11.42404 49.39288, 11.42605 49.38913, 11.4191 …	0	45.9665	494.868	484.418	0	1.53827	0.0633413	1.48431	0	0.0806337	0.0250897	0.0167355	0	0.10362	0.0551614	0.0623953	0	0.311485	0.0463013	0.257781
DE25A	MULTIPOLYGON (((10.55144 49.75577, 10.57531 49.75096, 10.58985 49.74496, 10.61699 49.73947, 10.63879 49.73984, 10.65442 49.72112, 10.62525 49.72034, 10.62089 49.71801, 10.61513 49.7091, 10.59877 49.70616, 10.59724 49.70968, 10.5926 49.70273, 10.59437 49.69162, 10.61349 49.68933, 10.61311 49.68682, 10.60552 49.68266, 10.60458 49.67982, 10.62419 49.67759, 10.66549 49.68141, 10.67469 49.68555, 10.68…	0	437.244	481.929	504.278	0	1.59191	1.33954	1.66186	0	0.0203311	0.0503878	0.0300567	0	0.000338851	0.134559	0.13422	0	0.0970874	0.140045	0.137868
DE25B	MULTIPOLYGON (((11.16925 49.38847, 11.17135 49.38597, 11.15826 49.38495, 11.15316 49.37905, 11.16587 49.37715, 11.19252 49.38033, 11.19616 49.37844, 11.19856 49.37819, 11.19896 49.37504, 11.19868 49.37327, 11.19616 49.37282, 11.19638 49.37098, 11.19385 49.37135, 11.18838 49.37059, 11.20404 49.36683, 11.20642 49.36237, 11.21162 49.36135, 11.21806 49.36108, 11.20597 49.3555, 11.22517 49.34936, 11.2…	0	60.9331	465.891	486.922	0	1.45718	0.122911	1.4779	0	0.0640652	0.0854621	0.0213969	0	0.0413324	0.128128	0.0867954	0	0.171811	0.0799935	0.178095
DE144	POLYGON ((10.03269 48.4572, 10.03166 48.45397, 10.03726 48.44501, 10.02967 48.44241, 10.02846 48.43772, 10.03506 48.43393, 10.03914 48.43492, 10.04241 48.42973, 10.01916 48.41821, 10.0137 48.40334, 9.990550000000001 48.39369, 9.984109999999999 48.38586, 9.97064 48.37915, 9.968159999999999 48.37288, 9.976789999999999 48.36363, 9.98282 48.3631, 9.983840000000001 48.36781, 9.98784 48.37003, 9.9922 4…	0	-44.1157	104.266	66.6388	0	0.437696	-0.0887899	0.326007	0	-0.013212	-0.509841	-0.509841	0	-0.0036289	-0.140036	-0.140036	0	0.0285176	0.000927399	0.00312511
CH033	POLYGON ((8.42643 47.56755, 8.41841 47.56441, 8.415100000000001 47.55417, 8.417540000000001 47.5457, 8.408799999999999 47.54418, 8.40272 47.53332, 8.39639 47.5318, 8.3933 47.52572, 8.39188 47.52514, 8.38668 47.52885, 8.382059999999999 47.52554, 8.37698 47.5127, 8.361090000000001 47.51027, 8.36168 47.50785, 8.35876 47.50566, 8.35904 47.50426, 8.35783 47.50247, 8.35915 47.50091, 8.36317 47.5012, 8.…	0	-320.905	-889.199	-338.583	0	-1.31355	-0.0587634	-0.108779	0	1.10836	0.0746237	0.0202692	0	0.401414	0.0801831	0.0549119	0	0.121103	0.152976	0.0192605
DE145	POLYGON ((10.23078 48.51051, 10.23266 48.50851, 10.22879 48.50636, 10.23469 48.50534, 10.23751 48.5002, 10.24037 48.49175, 10.23489 48.48913, 10.22546 48.4886, 10.21792 48.48847, 10.20288 48.48291, 10.18151 48.47556, 10.17946 48.47194, 10.1847 48.47178, 10.18358 48.46745, 10.176 48.46879, 10.17724 48.46447, 10.17141 48.45833, 10.1601 48.45852, 10.1339 48.45487, 10.12328 48.46158, 10.11654 48.4750…	0	-7.28773	270.922	230.188	0	0.778993	-0.00796413	0.730467	0	0.0326477	-0.025635	-0.0222515	0	0.00703545	-0.00761509	-0.00278151	0	0.0681156	-0.00032643	0.0637236
DE146	POLYGON ((10.09536 48.16401, 10.10707 48.13214, 10.108 48.13055, 10.12405 48.1171, 10.13514 48.11145, 10.13646 48.10846, 10.13648 48.10209, 10.14039 48.09892, 10.14055 48.09547, 10.13442 48.08113, 10.13598 48.07705, 10.14317 48.07363, 10.14064 48.0649, 10.14359 48.05899, 10.13971 48.05262, 10.14102 48.04754, 10.12781 48.03252, 10.13343 48.02633, 10.13573 48.02376, 10.13239 48.0154, 10.12014 48.00…	0	43.9402	385.746	411.175	0	1.31365	0.218609	1.35972	0	-6.16e-13	0.0142247	0.0142247	0	-3.88e-13	0.067872	0.067872	0	0.111594	0.0383402	0.146448
CH040	POLYGON ((8.94364 47.37584, 8.95036 47.37246, 8.9613 47.35454, 8.97251 47.35099, 8.973610000000001 47.34046, 8.97852 47.33699, 8.97772 47.32719, 8.98504 47.31938, 8.97465 47.30697, 8.95858 47.30428, 8.94834 47.29308, 8.93599 47.28835, 8.941240000000001 47.28141, 8.94703 47.27906, 8.942159999999999 47.26741, 8.9353 47.26084, 8.913119999999999 47.25533, 8.90611 47.25596, 8.88514 47.25284, 8.8734800…	0	249.141	291.258	113.75	0	0.710093	0.610298	0.478605	0	0.538355	0.439698	3.05e-15	0	0.203575	0.130616	1.13e-14	0	0.417187	0.0470794	0.0129081
CH070	POLYGON ((9.159380000000001 46.1696, 9.155609999999999 46.16209, 9.13443 46.15263, 9.12148 46.13482, 9.11708 46.13541, 9.10486 46.1317, 9.098560000000001 46.12682, 9.07869 46.12124, 9.07687 46.12014, 9.072520000000001 46.1181, 9.08943 46.08569, 9.078810000000001 46.07435, 9.07832 46.06532, 9.062250000000001 46.06109, 9.050369999999999 46.06199, 9.01782 46.04977, 9.00813 46.02946, 9.02253999999999…	0	711.322	806.61	138.564	0	1.36164	1.06913	0.579366	0	2.03107	1.91063	-9.16e-14	0	0.709201	0.567571	-1.3e-13	0	0.108409	0.0230125	1.76e-05
DE128	MULTIPOLYGON (((8.899570000000001 49.50366, 8.897500000000001 49.49778, 8.89892 49.48765, 8.89936 49.48455, 8.89194 49.48068, 8.88899 49.47512, 8.87777 49.46765, 8.86871 49.46525, 8.86337 49.4673, 8.865069999999999 49.47542, 8.85946 49.4807, 8.856730000000001 49.48175, 8.851929999999999 49.48359, 8.84117 49.47605, 8.827959999999999 49.4704, 8.82353 49.46268, 8.82873 49.46092, 8.82978 49.45903, 8.…	0	163.8	178.302	174.656	0	0.597656	0.569188	0.590554	0	0.0156104	0.00569132	0.0113575	0	0.0352371	0.00813046	0.0351663	0	0.166774	0.113461	0.164176
DE129	POLYGON ((8.69736 48.8372, 8.691470000000001 48.83801, 8.69125 48.83666, 8.69103 48.83527, 8.68051 48.83563, 8.678649999999999 48.83666, 8.6707 48.84105, 8.66588 48.83666, 8.659660000000001 48.83569, 8.65635 48.83666, 8.63772 48.84425, 8.633699999999999 48.84589, 8.62851 48.85416, 8.63772 48.85696, 8.64634 48.86707, 8.648250000000001 48.87314, 8.64279 48.89206, 8.63772 48.89826, 8.63303 48.89932,…	0	133.917	108.544	-41.2565	0	0.194641	0.145032	0.0189137	0	-0.565086	0.0856791	-1.09995	0	-0.152904	0.0258394	-0.311791	0	0.108553	0.148082	0.0507978
DE12A	POLYGON ((8.804180000000001 48.77778, 8.80123 48.77621, 8.799950000000001 48.77495, 8.799379999999999 48.77367, 8.80082 48.77201, 8.804209999999999 48.77075, 8.80838 48.76796, 8.811450000000001 48.76573, 8.813639999999999 48.76535, 8.81756 48.76618, 8.819269999999999 48.76343, 8.83501 48.7533, 8.8292 48.73647, 8.856730000000001 48.73382, 8.87453 48.72695, 8.877829999999999 48.72363, 8.86656 48.71…	0	132.758	431.203	470.331	0	1.34728	0.410918	1.36142	0	0.0150848	0.0353912	0.0203042	0	0.0719761	0.0796838	0.0794323	0	0.221056	0.0546055	0.221486
DE12B	POLYGON ((8.87603 49.03517, 8.88016 49.0311, 8.904730000000001 49.02131, 8.90611 49.02129, 8.90611 49.02002, 8.918139999999999 49.00873, 8.917870000000001 49.00473, 8.9323 48.9922, 8.93155 48.99031, 8.922330000000001 48.98862, 8.92375 48.98508, 8.92123 48.98168, 8.94523 48.96069, 8.9472 48.9422, 8.94096 48.93912, 8.929550000000001 48.93721, 8.91616 48.94164, 8.90892 48.94197, 8.90611 48.94412, 8.…	0	170.217	226.667	238.464	0	0.650075	0.332959	0.650075	0	0.0136272	0.0168665	0.0136272	0	0.0473258	0.00775497	0.0473258	0	0.159102	0.109969	0.159102
DE22C	POLYGON ((12.96738 48.61127, 12.95444 48.61052, 12.939 48.60652, 12.9308 48.61063, 12.92856 48.61398, 12.91009 48.61682, 12.90716 48.61596, 12.90759 48.60746, 12.9 48.60417, 12.89338 48.60503, 12.89351 48.59939, 12.88972 48.59916, 12.88702 48.60301, 12.87869 48.60299, 12.87388 48.60539, 12.85567 48.60494, 12.84705 48.60761, 12.84139 48.60252, 12.84416 48.59302, 12.84086 48.59103, 12.83598 48.5904…	0	34.6425	266.94	350.472	0	0.84872	0.138456	0.843291	0	0.0251288	0.00363326	0.0251288	0	0.107755	0.00519037	0.107755	0	0.0972618	0.00369064	0.0972612
DE231	POLYGON ((11.83643 49.41183, 11.81929 49.41914, 11.81551 49.42596, 11.80289 49.42471, 11.79472 49.4295, 11.78939 49.42603, 11.7837 49.42591, 11.78115 49.42765, 11.78234 49.44025, 11.77758 49.4435, 11.7877 49.45921, 11.78012 49.46049, 11.77866 49.46419, 11.79463 49.47044, 11.81616 49.4661, 11.82842 49.46828, 11.83263 49.47188, 11.84514 49.46946, 11.84915 49.47437, 11.84339 49.47715, 11.84448 49.48…	0	66.1646	152.002	729.754	0	0.497464	0.0998894	0.497464	0	0.0102272	0.0102272	0.0102272	0	0.0286785	0.0286785	0.0286785	0	0.128612	0.124581	0.128612
DE232	POLYGON ((12.1325 49.06972, 12.13032 49.07454, 12.13272 49.07523, 12.139 49.06826, 12.13547 49.05787, 12.13992 49.05285, 12.139 49.05021, 12.14427 49.0507, 12.14751 49.04719, 12.1644 49.04852, 12.16348 49.03576, 12.16728 49.03162, 12.16087 49.02729, 12.16007 49.01933, 12.18055 49.00956, 12.19171 49.00683, 12.18697 49.00362, 12.18686 48.99755, 12.18579 48.99311, 12.18849 48.98955, 12.17545 48.9728…	0	55.1034	56.136	225.09	0	0.315211	0.0597692	0.322154	0	-0.109711	0.0507395	-0.107745	0	-0.0264753	0.0255194	-0.0170967	0	-0.0075344	0.109165	0.0540945
DE233	POLYGON ((12.11667 49.70181, 12.13067 49.71131, 12.1422 49.70853, 12.14641 49.7101, 12.15142 49.70297, 12.1669 49.70722, 12.17348 49.70296, 12.18165 49.70283, 12.1909 49.6937, 12.19203 49.68682, 12.19389 49.68634, 12.20171 49.68682, 12.20984 49.68682, 12.21871 49.68376, 12.22606 49.6838, 12.22474 49.6742, 12.22971 49.6674, 12.23686 49.66824, 12.24977 49.66516, 12.25563 49.67017, 12.25665 49.66837…	0	291.229	194.362	754.635	0	0.624097	0.711986	0.624097	0	0.0117381	0.0652781	0.0117381	0	0.0361414	0.0370337	0.0361414	0	0.179805	0.218662	0.179805
DE234	POLYGON ((12.11549 49.54795, 12.10635 49.54462, 12.08859 49.5426, 12.08604 49.54034, 12.08661 49.53403, 12.07282 49.52871, 12.07419 49.51804, 12.08548 49.51177, 12.08617 49.50974, 12.0876 49.5055, 12.095 49.49995, 12.09317 49.48824, 12.08971 49.48968, 12.0886 49.48765, 12.08485 49.48081, 12.08126 49.48414, 12.06879 49.48398, 12.06892 49.48765, 12.06907 49.49206, 12.06547 49.49461, 12.05726 49.491…	0	147.198	944.159	1187.84	0	2.79061	0.529925	2.91151	0	0.0215806	0.0215806	0.0453729	0	0.000359677	0.000359677	0.202954	0	0.206532	0.00562888	0.266112
DE21G	POLYGON ((12.60729 48.35363, 12.59813 48.35168, 12.59618 48.34742, 12.59893 48.34294, 12.59791 48.33633, 12.5853 48.33818, 12.57822 48.34153, 12.57094 48.33982, 12.57015 48.33565, 12.5666 48.33346, 12.57401 48.32418, 12.5722 48.32027, 12.5773 48.3182, 12.56311 48.30798, 12.55874 48.30255, 12.56987 48.29926, 12.57789 48.30127, 12.57937 48.29743, 12.58865 48.29359, 12.59185 48.28377, 12.59973 48.28…	0	53.6756	275.321	355.289	0	0.902832	0.120039	0.91026	0	0.00398607	0.0349124	0.0349124	0	0.00569438	0.153257	0.153257	0	0.0434036	0.0746284	0.117784
DE21H	POLYGON ((11.5787 48.29955, 11.59156 48.2872, 11.59465 48.27433, 11.59854 48.27984, 11.59995 48.28082, 11.60584 48.27813, 11.60959 48.27621, 11.61367 48.2744, 11.61492 48.2733, 11.61504 48.27002, 11.63534 48.27055, 11.63973 48.26822, 11.64101 48.27151, 11.64598 48.27292, 11.68493 48.26995, 11.6868 48.2713, 11.68813 48.27251, 11.69762 48.27026, 11.704 48.2763, 11.73398 48.2785, 11.73819 48.27633, …	0	97.4734	-139.499	-132.393	0	-0.110112	0.349732	-0.110112	0	-2.77759	-0.063478	-2.77759	0	-0.723039	-0.0197791	-0.723039	0	0.0583598	0.00383208	0.0583598
DE21I	MULTIPOLYGON (((11.25592 48.77943, 11.26293 48.77534, 11.27364 48.76266, 11.28626 48.75748, 11.29694 48.75036, 11.30367 48.74994, 11.30567 48.74493, 11.31127 48.7399, 11.31508 48.73026, 11.32346 48.72667, 11.3278 48.72193, 11.34149 48.72511, 11.34839 48.7302, 11.35781 48.72792, 11.3661 48.72852, 11.36734 48.72321, 11.36062 48.72386, 11.35429 48.71902, 11.35737 48.71044, 11.36779 48.70524, 11.3729…	0	47.8046	426.496	469.004	0	1.42764	0.121989	1.42236	0	0.0432047	0.0396656	0.0365782	0	0.166975	0.161919	0.1627	0	0.166118	0.0777627	0.162748
DE21J	POLYGON ((11.71944 48.78235, 11.71636 48.77816, 11.70918 48.78493, 11.69728 48.78594, 11.69439 48.7838, 11.70181 48.76834, 11.69976 48.76331, 11.71206 48.76017, 11.71477 48.75722, 11.71495 48.75569, 11.70224 48.75228, 11.6909 48.75112, 11.68016 48.74998, 11.66618 48.74838, 11.65541 48.74414, 11.65547 48.74271, 11.65736 48.73023, 11.66756 48.72468, 11.66718 48.72088, 11.66699 48.72012, 11.66748 48…	0	-4208.15	574.76	-4838.34	0	0.916077	-3.88848	-4.44246	0	0.116903	-14.1651	-17.4001	0	0.0345535	-4.21309	-5.053	0	0.0916137	-0.135145	-0.087942
DE80O	MULTIPOLYGON (((11.79735 53.77078, 11.80594 53.76725, 11.81532 53.76536, 11.82602 53.76322, 11.84104 53.76374, 11.84446 53.75968, 11.83914 53.75085, 11.86729 53.74473, 11.87302 53.74546, 11.88049 53.73897, 11.88345 53.73691, 11.90401 53.73275, 11.90552 53.73675, 11.91417 53.73964, 11.92733 53.73909, 11.93646 53.74234, 11.94618 53.74087, 11.94856 53.7404, 11.95526 53.73904, 11.95861 53.73839, 11.9…	0	879.941	849.361	1086.22	0	2.77694	3.03949	3.6264	0	0.0495485	0.0689385	0.0495485	0	0.235888	0.236211	0.235888	0	0.160293	0.161407	0.160293
DE278	MULTIPOLYGON (((10.52836 48.47139, 10.53334 48.46811, 10.53372 48.46658, 10.53273 48.46399, 10.53254 48.46123, 10.53225 48.4575, 10.53298 48.45421, 10.53354 48.4524, 10.53371 48.45082, 10.53369 48.4484, 10.54199 48.42778, 10.536 48.42586, 10.53261 48.42569, 10.53168 48.42414, 10.52989 48.42483, 10.52594 48.42179, 10.52215 48.42018, 10.51833 48.41756, 10.50858 48.41553, 10.50634 48.41129, 10.53385…	0	-4623.54	-4521.73	-4491.01	0	-7.5648	-7.99891	-7.51842	0	0.00404686	0.0171779	0.0171779	0	0.00578123	0.0684351	0.0684351	0	-0.0471471	-0.00931869	-0.00930432
CH021	MULTIPOLYGON (((7.5584 47.32237, 7.54842 47.31637, 7.54804 47.31381, 7.54695 47.30615, 7.53908 47.30204, 7.5396 47.29871, 7.53795 47.29718, 7.53243 47.29444, 7.52062 47.294, 7.5146 47.29257, 7.49468 47.28817, 7.4953 47.28682, 7.4871 47.28397, 7.48531 47.28429, 7.47811 47.27846, 7.47189 47.26954, 7.46774 47.26545, 7.46591 47.26471, 7.46412 47.26458, 7.45777 47.26409, 7.4518 47.26317, 7.4457 47.263…	0	60.7359	235.157	150.436	0	0.852156	0.179851	0.610297	0	0.0761387	0.0632168	0.0124148	0	0.0921946	0.0737347	0.0177354	0	0.074449	0.0624448	0.000931449
DE80M	MULTIPOLYGON (((11.56178 54.02809, 11.56663 54.02484, 11.56998 54.02448, 11.57584 54.02119, 11.578 54.01992, 11.57975 54.01887, 11.57715 54.01715, 11.58024 54.00797, 11.58852 54.00229, 11.5823 53.99282, 11.58309 53.98924, 11.58533 53.98854, 11.58836 53.98663, 11.59498 53.98757, 11.59725 53.98627, 11.60234 53.98627, 11.61351 53.98663, 11.61025 53.99255, 11.61277 53.99355, 11.61865 53.99108, 11.623…	0	384.191	281.812	626.147	0	1.3462	1.99484	2.58075	0	0.0319122	8.6e-13	0.0319122	0	0.152267	5.72e-13	0.152267	0	0.0573001	0.00786352	0.0573001
DEB12	POLYGON ((7.2124 50.6234, 7.21359 50.61255, 7.21067 50.59287, 7.2229 50.58362, 7.24848 50.57898, 7.26518 50.57406, 7.27749 50.56171, 7.27872 50.55888, 7.27976 50.55559, 7.28465 50.54367, 7.29169 50.52964, 7.29527 50.52323, 7.29614 50.52139, 7.29717 50.51947, 7.29947 50.51594, 7.30323 50.51164, 7.30504 50.50967, 7.31218 50.50301, 7.31404 50.50133, 7.31912 50.49694, 7.32027 50.4958, 7.33816 50.4823…	0	163.168	466.296	518.838	0	1.51856	0.632876	1.5623	0	0.0241952	0.0043832	0.0188677	0	0.0156098	0.00626171	0.0753737	0	0.200981	0.00166809	0.227465
2005-12-01	POLYGON ((7.3959 49.37205, 7.40033 49.37085, 7.40208 49.36772, 7.39499 49.36292, 7.40039 49.35574, 7.39302 49.35181, 7.40192 49.34618, 7.39998 49.33669, 7.39108 49.32704, 7.37873 49.31912, 7.38088 49.31734, 7.39114 49.32044, 7.39449 49.31635, 7.3903 49.31067, 7.38133 49.30702, 7.37986 49.29894, 7.38439 49.29335, 7.37412 49.28261, 7.36661 49.2823, 7.36406 49.27861, 7.35338 49.28272, 7.33597 49.278…	0	60.6434	216.714	-1300.58	0	0.757805	0.178199	-2.48445	0	-0.328216	-0.356723	-14.5895	0	-0.0485863	-0.0899465	-3.96969	0	0.175951	0.123169	-0.114517
DED52	POLYGON ((12.92602 51.21821, 12.92744 51.21574, 12.92287 51.21446, 12.92258 51.21051, 12.90297 51.21247, 12.89111 51.20526, 12.88957 51.20091, 12.89338 51.19786, 12.8845 51.19453, 12.88046 51.18031, 12.86703 51.1719, 12.85991 51.16412, 12.86033 51.16145, 12.85022 51.15417, 12.85194 51.15106, 12.85758 51.14697, 12.86977 51.14634, 12.88409 51.13672, 12.89065 51.1373, 12.88932 51.13298, 12.89453 51.…	0	458.152	684.777	627.576	0	2.88431	2.10163	2.72402	0	6.8514	6.60305	6.61563	0	2.7784	2.58714	2.64715	0	0.281917	0.128881	0.165632
DED53	POLYGON ((13.05103 51.64768, 13.07605 51.62236, 13.08655 51.60841, 13.0941 51.60647, 13.09873 51.60959, 13.10401 51.61031, 13.09981 51.61244, 13.099 51.61655, 13.10304 51.61647, 13.10844 51.61216, 13.11589 51.61765, 13.12038 51.61843, 13.14428 51.59856, 13.15496 51.6002, 13.16074 51.59217, 13.15552 51.58924, 13.15302 51.58257, 13.14165 51.57069, 13.14731 51.56402, 13.15816 51.56374, 13.16083 51.5…	0	247.809	278.35	308.522	0	1.1978	0.590575	1.1978	0	-0.267831	0.165642	-0.267831	0	0.0214717	0.0861424	0.0214717	0	0.0963922	0.095547	0.0963922
DEE01	MULTIPOLYGON (((12.28127 51.97029, 12.28183 51.96491, 12.27876 51.96069, 12.27029 51.95736, 12.28103 51.94462, 12.2912 51.94421, 12.30247 51.95131, 12.30738 51.95162, 12.31278 51.94883, 12.31967 51.94019, 12.31007 51.93427, 12.3082 51.93066, 12.31075 51.91581, 12.3185 51.91207, 12.31552 51.90748, 12.32078 51.88927, 12.3189 51.88541, 12.30863 51.8844, 12.29642 51.88055, 12.2843 51.86188, 12.29294 …	0	-44.1388	57.1922	102.539	0	-0.162674	-0.489582	-0.145625	0	-3.21888	-3.21888	-3.21259	0	-1.24542	-1.24542	-1.23643	0	0.0214972	-0.112483	0.0225107
DE279	POLYGON ((10.1339 48.45487, 10.14133 48.44864, 10.14188 48.44464, 10.1663 48.44344, 10.17815 48.44564, 10.18101 48.43986, 10.18198 48.42844, 10.1678 48.42162, 10.17204 48.41044, 10.16501 48.4053, 10.1675 48.3893, 10.18292 48.38794, 10.18193 48.37758, 10.18442 48.37369, 10.19098 48.36977, 10.20668 48.36591, 10.21036 48.36363, 10.21743 48.36307, 10.22106 48.35937, 10.2277 48.35742, 10.23298 48.3504…	0	148.397	193.182	218.919	0	0.715479	0.369896	0.753339	0	2.65e-14	0.0260895	0.0120259	0	1.71e-14	0.000434825	0.0386266	0	0.0972407	0.107743	0.135894
DE27A	POLYGON ((10.07729 47.63927, 10.07575 47.63822, 10.07329 47.62484, 10.0754 47.61969, 10.06767 47.61646, 10.06871 47.61266, 10.0614 47.60958, 10.0612 47.60676, 10.06789 47.60394, 10.06095 47.59847, 10.05892 47.5864, 10.06155 47.58028, 10.05349 47.57948, 10.03684 47.57382, 10.02984 47.57649, 10.02591 47.58241, 10.02294 47.58262, 10.01992 47.58149, 10.01617 47.57342, 10.00758 47.5736, 10.00026 47.56…	0	291.097	301.521	300.796	0	0.963824	0.92932	0.914674	0	0.0748566	0.0661487	0.0132353	0	0.0877725	0.0462234	0.0480168	0	0.223774	0.185931	0.163305
DE27B	MULTIPOLYGON (((10.80153 48.10417, 10.81523 48.10455, 10.81627 48.10207, 10.80719 48.08703, 10.78459 48.07591, 10.78492 48.06207, 10.78247 48.06188, 10.78039 48.06493, 10.77586 48.06425, 10.76546 48.04851, 10.75627 48.04675, 10.76179 48.03465, 10.77393 48.0346, 10.77694 48.03729, 10.7929 48.03963, 10.80399 48.03735, 10.80639 48.034, 10.80946 48.0346, 10.81551 48.02991, 10.81636 48.02458, 10.8146 …	0	562.394	610.046	630.115	0	1.91565	1.61008	1.9649	0	0.00302356	0.0194987	-0.0548325	0	0.00483674	0.00511133	0.0837313	0	0.147513	0.149492	0.184998
2006-12-01	POLYGON ((7.27662 49.54862, 7.27738 49.53778, 7.29069 49.53476, 7.30202 49.53481, 7.2998 49.53092, 7.30863 49.52429, 7.30783 49.51995, 7.30166 49.51895, 7.29697 49.52168, 7.29343 49.52136, 7.28796 49.51796, 7.28753 49.51269, 7.28316 49.50974, 7.28201 49.50581, 7.28707 49.49906, 7.28354 49.49603, 7.2806 49.48765, 7.27945 49.48438, 7.29684 49.48355, 7.29977 49.4788, 7.3012 49.47673, 7.304 49.47556,…	0	101.317	268.342	161.985	0	0.719538	0.48909	0.502268	0	0.195656	-0.256288	-0.251423	0	0.138364	-0.0258288	-0.0188795	0	0.115658	0.0350344	0.0354356
DED21	POLYGON ((13.9656 51.0616, 13.96235 51.06048, 13.96495 51.05459, 13.9596 51.05025, 13.96372 51.04673, 13.96249 51.03238, 13.9563 51.02686, 13.94311 51.02413, 13.93843 51.01503, 13.93203 51.01725, 13.92114 51.01346, 13.91249 51.01608, 13.90715 51.01056, 13.90988 51.00011, 13.89663 50.9949, 13.89341 50.99, 13.88389 50.98674, 13.88446 50.98243, 13.87238 50.98423, 13.85857 50.99223, 13.85254 50.98766…	0	-194.427	154.662	-92.6135	0	0.478222	-0.180164	0.232198	0	0.163081	-0.672388	-0.670957	0	0.0548474	-0.193563	-0.186735	0	0.0999473	-0.0620877	-0.0194013
DED2C	MULTIPOLYGON (((14.44777 51.54207, 14.4516 51.53136, 14.44104 51.51197, 14.46892 51.51014, 14.4736 51.50707, 14.47675 51.49867, 14.48506 51.49596, 14.4752 51.49314, 14.47234 51.4854, 14.47534 51.47953, 14.47177 51.47547, 14.47824 51.47005, 14.48827 51.468, 14.48601 51.46564, 14.49252 51.46063, 14.48638 51.4562, 14.48413 51.45085, 14.49094 51.44852, 14.50631 51.44733, 14.50921 51.44383, 14.50902 5…	0	372.995	488.882	418.41	0	1.54878	1.20358	1.36805	0	0.244731	0.0054095	0.0236877	0	0.23755	0.00772786	0.0949412	0	0.274492	0.115793	0.160794
DEA1A	POLYGON ((7.16729 51.3129, 7.17555 51.30975, 7.17901 51.30486, 7.17372 51.29926, 7.19247 51.29536, 7.19865 51.29614, 7.20531 51.30073, 7.224 51.30812, 7.25942 51.31653, 7.26339 51.30898, 7.26236 51.30431, 7.25445 51.28688, 7.2668 51.28417, 7.27676 51.27293, 7.27073 51.26694, 7.26774 51.2575, 7.27028 51.25635, 7.27501 51.25795, 7.28544 51.24996, 7.30072 51.25161, 7.30476 51.25095, 7.29794 51.24632…	0	92.9003	95.3996	-53.022	0	0.310064	0.299224	0.130218	0	0.0883884	0.0768302	-0.458474	0	0.0410627	0.0336058	-0.125655	0	0.146392	0.0475583	-0.0307944
DEA38	POLYGON ((7.88516 52.0833, 7.89059 52.082, 7.91249 52.06193, 7.91974 52.05797, 7.91692 52.05164, 7.9811 52.03551, 7.99485 52.05012, 8.0037 52.05444, 8.016819999999999 52.05769, 8.02003 52.06217, 8.030709999999999 52.06757, 8.034459999999999 52.06757, 8.036770000000001 52.0645, 8.045590000000001 52.06315, 8.054169999999999 52.06412, 8.058120000000001 52.06751, 8.06541 52.06788, 8.070360000000001 5…	0	68.281	221.907	140.14	0	0.756642	0.182903	0.53901	0	0.287403	0.0306718	0.0145492	0	0.229166	0.0534007	0.053132	0	0.271947	0.0459974	0.0418887
DEA41	POLYGON ((8.65428 52.06015, 8.66184 52.05616, 8.66098 52.04401, 8.65776 52.0371, 8.647550000000001 52.03338, 8.64217 52.02657, 8.64692 52.02154, 8.657920000000001 52.0176, 8.661630000000001 52.0137, 8.648999999999999 51.99391, 8.653370000000001 51.97717, 8.65042 51.97328, 8.64315 51.97065, 8.64208 51.96381, 8.64672 51.95887, 8.63772 51.95136, 8.629479999999999 51.94448, 8.624269999999999 51.93635…	0	25.7573	91.9704	69.0478	0	0.351616	0.0339436	0.311789	0	0.0368603	0.0423908	-0.130287	0	0.019306	0.0272068	-0.02492	0	0.0555218	0.0586589	0.0262896
DEA42	POLYGON ((8.410589999999999 52.11511, 8.427210000000001 52.10493, 8.44703 52.10666, 8.455780000000001 52.11099, 8.461880000000001 52.10482, 8.471539999999999 52.10075, 8.4718 52.09118, 8.465479999999999 52.09013, 8.461880000000001 52.08738, 8.4581 52.08581, 8.45617 52.07312, 8.44713 52.06715, 8.449199999999999 52.06134, 8.44722 52.05756, 8.45204 52.0503, 8.441660000000001 52.04754, 8.43474 52.048…	0	128.606	129.629	111.338	0	0.542487	0.522976	0.509792	0	0.0202641	0.0202641	-0.0849732	0	0.00601962	0.00601962	-0.025242	0	0.0137397	0.00343618	0.010196
DEA43	POLYGON ((8.466189999999999 52.26761, 8.47312 52.2608, 8.48725 52.26476, 8.501300000000001 52.26491, 8.512700000000001 52.26331, 8.526160000000001 52.26394, 8.55405 52.26035, 8.55522 52.25931, 8.556100000000001 52.25831, 8.57602 52.25403, 8.58737 52.2553, 8.61539 52.25681, 8.62947 52.2597, 8.63772 52.25899, 8.64888 52.25122, 8.67013 52.24653, 8.67238 52.24071, 8.6798 52.23872, 8.67929 52.23358, 8…	0	65.07	-70.5357	-49.8936	0	0.383896	0.071782	0.363997	0	-0.661559	0.172793	-0.703135	0	-0.180212	0.0685724	-0.190017	0	0.0715189	0.0482846	0.00392156
DEA44	POLYGON ((9.32334 51.85506, 9.335140000000001 51.854, 9.350149999999999 51.86161, 9.35928 51.864, 9.367509999999999 51.86451, 9.39086 51.86059, 9.40653 51.85579, 9.43699 51.85657, 9.45965 51.8628, 9.460290000000001 51.85467, 9.43356 51.83963, 9.440759999999999 51.83122, 9.4373 51.82871, 9.439679999999999 51.82476, 9.427759999999999 51.81144, 9.43153 51.80535, 9.439780000000001 51.80333, 9.4374699…	0	78.7102	273.612	276.319	0	1.05761	0.191631	1.02198	0	0.126692	0.0224174	0.0224174	0	0.0851337	0.0924676	0.0924676	0	0.0828276	0.0583317	0.0622718
DEB38	POLYGON ((8.47092 49.34071, 8.46726 49.33896, 8.463010000000001 49.33694, 8.4596 49.33494, 8.457560000000001 49.33361, 8.45552 49.33209, 8.450850000000001 49.32458, 8.45243 49.31738, 8.45842 49.31321, 8.483230000000001 49.30523, 8.48861 49.29799, 8.487270000000001 49.29003, 8.48118 49.28639, 8.466989999999999 49.28298, 8.407769999999999 49.30384, 8.40352 49.30534, 8.4039 49.31243, 8.4003999999999…	0	161.585	155.333	201.175	0	0.427276	0.429564	0.439421	0	0.0079866	0.0117756	0.00849478	0	0.0148614	0.0124087	0.0200009	0	0.126375	0.0787906	0.103048
DE40D	POLYGON ((12.98468 53.16499, 12.99058 53.1581, 13.00274 53.15554, 12.99712 53.15188, 12.99705 53.14929, 13.00849 53.15065, 13.01966 53.1496, 13.02365 53.14752, 13.01061 53.14504, 13.00772 53.13942, 12.9906 53.13064, 12.96423 53.13187, 12.95995 53.12512, 12.9503 53.11847, 12.95005 53.10694, 12.94022 53.10443, 12.93921 53.10205, 12.94551 53.08994, 12.95198 53.08695, 12.966 53.08493, 12.97492 53.073…	0	1352.57	1282.42	1577.23	0	3.68884	5.18856	5.20074	0	0.5142	-9.64e-13	-9.64e-13	0	0.303156	-1.55e-12	-1.55e-12	0	0.200175	0.124802	0.124911
DE40E	MULTIPOLYGON (((12.7239 52.53984, 12.7163 52.53897, 12.70932 52.53021, 12.70714 52.52387, 12.70975 52.51951, 12.71631 52.52503, 12.72724 52.52263, 12.73281 52.51983, 12.73879 52.51651, 12.74974 52.50958, 12.74711 52.50739, 12.73456 52.49822, 12.74974 52.48968, 12.75483 52.48894, 12.75883 52.48234, 12.7433 52.4771, 12.74583 52.46783, 12.74048 52.46464, 12.74521 52.45848, 12.75519 52.45874, 12.7652…	0	448.701	259.56	641.257	0	0.997128	1.26613	2.13789	0	0.237745	0.00377584	0.0266708	0	0.149569	0.00539406	0.114636	0	0.0798518	0.133531	0.172382
DEA1B	POLYGON ((6.16777 51.9008, 6.1902 51.89136, 6.19012 51.88745, 6.18283 51.88549, 6.18668 51.88061, 6.19722 51.87409, 6.21325 51.86841, 6.23419 51.86991, 6.26098 51.86841, 6.27359 51.87437, 6.29894 51.8679, 6.30697 51.84973, 6.32345 51.85147, 6.34773 51.85028, 6.3592 51.84599, 6.3657 51.83439, 6.38954 51.83327, 6.40179 51.82776, 6.40778 51.82809, 6.415 51.82019, 6.42612 51.81841, 6.42147 51.81488, …	0	19.4077	175.908	151.583	0	0.626688	0.00334758	0.598652	0	0.0315623	0.0107752	-0.0338193	0	0.0343084	0.00320087	0.0244393	0	0.0375535	0.000244532	0.0324279
DEA1C	MULTIPOLYGON (((7.16729 51.3129, 7.14571 51.30696, 7.13243 51.30684, 7.12337 51.30228, 7.11556 51.30389, 7.10999 51.303, 7.09667 51.294, 7.09839 51.29022, 7.09581 51.28351, 7.08166 51.279, 7.07675 51.27069, 7.06463 51.26077, 7.05746 51.25654, 7.04244 51.25479, 7.04035 51.2514, 7.03074 51.24766, 7.01784 51.24725, 7.01608 51.24487, 7.02213 51.24338, 7.02462 51.24365, 7.03632 51.23682, 7.03901 51.22…	0	20.1167	87.0631	87.602	0	0.358828	0.0288161	0.355651	0	0.00045257	0.0328244	-0.0183836	0	0.00642894	0.0160453	0.00792931	0	0.10849	0.111933	0.0299836
DEA1D	POLYGON ((6.85605 51.12619, 6.87705 51.1149, 6.88325 51.10541, 6.879 51.09821, 6.85893 51.08952, 6.85349 51.08426, 6.84484 51.08412, 6.83716 51.07772, 6.82421 51.0739, 6.83032 51.05882, 6.81644 51.05316, 6.81223 51.04652, 6.80503 51.04863, 6.80017 51.05963, 6.79019 51.06768, 6.78614 51.06828, 6.77363 51.06439, 6.75321 51.06606, 6.7531 51.06052, 6.76056 51.05081, 6.76105 51.04282, 6.7521 51.04023,…	0	849.885	-3998.4	223.84	0	-16.5445	3.38249	2.76022	0	-57.1869	10.0269	7.98077	0	-22.1533	3.88526	3.28377	0	-4.78439	0.874603	0.732267
DEA1E	POLYGON ((6.53704 51.40631, 6.5224 51.39829, 6.51113 51.39823, 6.49237 51.40139, 6.48226 51.39732, 6.47828 51.38738, 6.48589 51.38315, 6.48502 51.37232, 6.49111 51.36295, 6.48732 51.36035, 6.48921 51.35491, 6.48693 51.34733, 6.50817 51.34049, 6.51428 51.33439, 6.51222 51.3111, 6.50277 51.30565, 6.49005 51.30318, 6.49203 51.30045, 6.50115 51.28919, 6.51363 51.29009, 6.51804 51.28853, 6.53551 51.29…	0	21.7762	112.001	127.771	0	0.415411	0.0220195	0.426188	0	0.00565454	0.00305118	0.00870572	0	0.00807791	0.0145585	0.0226364	0	0.0027373	0.0305158	0.0318374
DEB39	POLYGON ((8.414770000000001 49.59505, 8.407769999999999 49.59379, 8.386380000000001 49.60316, 8.37773 49.60442, 8.364409999999999 49.60312, 8.35441 49.60704, 8.349270000000001 49.60508, 8.342969999999999 49.59508, 8.331709999999999 49.59955, 8.321949999999999 49.59473, 8.294119999999999 49.59034, 8.28829 49.58784, 8.28312 49.58693, 8.28101 49.58676, 8.26559 49.58672, 8.25747 49.58888, 8.2562 49.5…	0	-6.40764	153.447	117.602	0	0.49011	0.0042979	0.437489	0	0.0459242	-0.167483	-0.167483	0	0.0303457	-0.0265952	-0.0265952	0	0.057398	0.0447388	0.0447388
DEB3A	POLYGON ((7.32034 49.1895, 7.30349 49.20495, 7.29724 49.20528, 7.30241 49.22261, 7.28993 49.23043, 7.2934 49.23442, 7.28992 49.23802, 7.30168 49.24392, 7.30404 49.25189, 7.30772 49.25606, 7.31219 49.25703, 7.31604 49.25156, 7.32396 49.24838, 7.32712 49.25352, 7.3262 49.25804, 7.33851 49.26382, 7.34366 49.27033, 7.34352 49.27314, 7.33609 49.27652, 7.33597 49.27881, 7.35338 49.28272, 7.36406 49.278…	0	167.543	272.027	313.766	0	0.72243	0.608046	0.628058	0	0.0715844	0.00580072	0.0114664	0	0.0281318	0.00828674	0.0353199	0	0.0910484	0.00448216	0.0534184
DEB3B	POLYGON ((8.40006 49.80367, 8.407769999999999 49.79201, 8.413119999999999 49.78392, 8.41755 49.77246, 8.41925 49.77092, 8.42071 49.76983, 8.422700000000001 49.76867, 8.424149999999999 49.76792, 8.4262 49.76719, 8.4292 49.76645, 8.43266 49.76597, 8.43553 49.76579, 8.438980000000001 49.76571, 8.443099999999999 49.76572, 8.473470000000001 49.76849, 8.47907 49.76371, 8.47762 49.75786, 8.45528 49.7418…	0	208.733	241.163	220.424	0	0.848944	0.699748	0.807344	0	0.0496089	0.0217063	0.0166485	0	0.0757769	0.0062305	0.065542	0	0.0727746	0.00509106	0.0544504
DEB3C	POLYGON ((8.2562 49.59126, 8.25747 49.58888, 8.26559 49.58672, 8.28101 49.58676, 8.27975 49.56304, 8.28251 49.55805, 8.28379 49.55116, 8.280609999999999 49.54827, 8.280989999999999 49.54315, 8.274940000000001 49.5394, 8.2562 49.53622, 8.25637 49.53354, 8.25853 49.52895, 8.26573 49.52788, 8.267519999999999 49.52575, 8.27107 49.50974, 8.26562 49.50641, 8.267010000000001 49.50381, 8.274290000000001 …	0	281.087	406.632	332.747	0	1.25998	0.744171	1.17426	0	0.0672841	0.0531333	-0.208653	0	0.0688848	0.0157837	-0.0130847	0	0.256403	0.206941	0.249477
DEB3D	POLYGON ((7.90544 49.75226, 7.90461 49.75053, 7.90553 49.74931, 7.91236 49.74653, 7.91748 49.7433, 7.92217 49.74336, 7.93004 49.7498, 7.93852 49.75393, 7.94861 49.75575, 7.94945 49.74689, 7.93587 49.73827, 7.93666 49.7359, 7.94308 49.73703, 7.9414 49.7313, 7.94602 49.7293, 7.951 49.73007, 7.95349 49.73051, 7.95549 49.72932, 7.95921 49.72859, 7.96445 49.72756, 7.96883 49.72249, 7.96955 49.7198, 7.…	0	226.224	245.368	288.766	0	0.86947	0.90166	0.90166	0	0.0328375	0.0263522	0.0263522	0	0.0051372	0.11487	0.11487	0	0.0181111	0.06277	0.06277
DEE02	MULTIPOLYGON (((11.99049 51.54064, 11.99831 51.54218, 12.00418 51.53952, 12.01521 51.53991, 12.0106 51.52887, 12.01386 51.52663, 12.02382 51.52497, 12.02329 51.51747, 12.02844 51.5101, 12.02764 51.50483, 12.03584 51.4978, 12.04751 51.49408, 12.06403 51.49294, 12.07108 51.49668, 12.07959 51.49706, 12.08741 51.49001, 12.08704 51.48497, 12.07497 51.485, 12.08094 51.47868, 12.07778 51.47538, 12.054 5…	0	-222.889	-152.081	-137.613	0	0.0736567	-0.230946	0.0736567	0	-0.806523	-0.807048	-0.806523	0	-0.229991	-0.232496	-0.229991	0	-0.0806812	-0.119095	-0.0806812
DE721	POLYGON ((9.04243 50.49799, 9.027480000000001 50.49658, 9.00822 50.48994, 9.0061 50.49079, 9.00769 50.49488, 9.002330000000001 50.49488, 8.979990000000001 50.49049, 8.987 50.48066, 8.97983 50.46732, 8.980740000000001 50.46525, 8.9893 50.46242, 8.985609999999999 50.45346, 8.95904 50.44774, 8.95753 50.44494, 8.96222 50.44022, 8.9499 50.43192, 8.935980000000001 50.43422, 8.92801 50.4332, 8.908469999…	0	21.2785	247.96	272.791	0	0.899037	0.041866	0.913739	0	0.00769023	0.0131174	0.0131174	0	0.0366934	0.0444464	0.0444464	0	0.158054	0.0421056	0.158769
DE722	POLYGON ((8.355499999999999 50.862, 8.35613 50.86019, 8.355589999999999 50.85905, 8.35463 50.85702, 8.35572 50.85462, 8.368840000000001 50.85687, 8.383050000000001 50.85379, 8.398339999999999 50.84769, 8.403729999999999 50.84208, 8.4017 50.83645, 8.396089999999999 50.83193, 8.39602 50.81386, 8.39437 50.80882, 8.402520000000001 50.79203, 8.407769999999999 50.79077, 8.416840000000001 50.79411, 8.43…	0	178.159	346.121	392.902	0	1.19319	0.686791	1.16299	0	0.0514519	0.0514519	0.0149611	0	0.077296	0.077296	0.0537536	0	0.216196	0.0771504	0.180988
DE723	MULTIPOLYGON (((8.467219999999999 50.41505, 8.45551 50.41419, 8.44664 50.41127, 8.445309999999999 50.40781, 8.4307 50.40709, 8.407769999999999 50.39919, 8.40466 50.39811, 8.39184 50.40378, 8.38861 50.39848, 8.38993 50.38716, 8.361510000000001 50.37985, 8.355420000000001 50.37472, 8.35012 50.37376, 8.350059999999999 50.36995, 8.34662 50.36717, 8.35304 50.3605, 8.34381 50.35664, 8.33648 50.35642, 8…	0	168.089	268.997	355.268	0	0.975721	0.664633	0.964995	0	0.0149927	0.0322311	0.0149927	0	0.0544853	0.0656068	0.0544853	0	0.128479	0.0604088	0.128477
DE724	MULTIPOLYGON (((8.974600000000001 50.9383, 8.974930000000001 50.93086, 8.98457 50.92882, 8.998699999999999 50.92918, 9.00301 50.92631, 9.00925 50.9257, 9.01577 50.91468, 9.01295 50.91067, 9.02033 50.90705, 9.027139999999999 50.90281, 9.03867 50.90753, 9.034689999999999 50.91586, 9.0411 50.91738, 9.04486 50.9208, 9.0578 50.91887, 9.076079999999999 50.91119, 9.078580000000001 50.91219, 9.0782900000…	0	132.461	315.895	376.713	0	1.09456	0.56527	1.08797	0	0.0254566	0.00825462	0.017202	0	0.0703027	0.00532556	0.0649771	0	0.163489	0.00890018	0.157106
DEB13	POLYGON ((7.8515 50.92583, 7.83388 50.90767, 7.83464 50.90129, 7.82742 50.89132, 7.82926 50.88239, 7.8524 50.87759, 7.86893 50.87842, 7.87408 50.87544, 7.88272 50.87417, 7.88738 50.86607, 7.89322 50.8643, 7.89371 50.85959, 7.90101 50.85263, 7.90633 50.84838, 7.91561 50.84522, 7.92574 50.84482, 7.93897 50.8481, 7.95097 50.84603, 7.95817 50.84836, 7.96502 50.84521, 7.96894 50.83592, 7.97731 50.8328…	0	355.358	357.287	470.858	0	1.18604	1.15995	1.17683	0	0.027866	0.0115089	0.0163189	0	0.0692351	0.054914	0.0617853	0	0.206274	0.196134	0.196753
DEB14	POLYGON ((7.73463 49.99869, 7.73959 49.99937, 7.75562 49.99547, 7.76218 49.98858, 7.76737 49.98764, 7.77063 49.98208, 7.76974 49.97966, 7.77353 49.97361, 7.77937 49.96986, 7.79017 49.96676, 7.80274 49.95986, 7.81848 49.95587, 7.82068 49.94885, 7.80489 49.94806, 7.80526 49.94059, 7.80178 49.93805, 7.81349 49.93378, 7.8369 49.94004, 7.83908 49.94059, 7.84125 49.94113, 7.84273 49.94222, 7.84461 49.9…	0	365.841	365.096	381.195	0	1.26339	1.17679	1.22847	0	0.0610664	0.031559	0.0172784	0	0.095811	0.0677986	0.0675606	0	0.181999	0.149352	0.149603
DEB15	POLYGON ((7.39874 49.85606, 7.39764 49.85299, 7.39357 49.85144, 7.39714 49.84829, 7.38832 49.84727, 7.39101 49.8417, 7.39554 49.83965, 7.39203 49.83597, 7.39469 49.83129, 7.39683 49.82353, 7.39816 49.82014, 7.40474 49.81496, 7.40095 49.81219, 7.40601 49.80618, 7.4186 49.80005, 7.42195 49.79906, 7.42509 49.79723, 7.43138 49.79319, 7.43758 49.79323, 7.43794 49.79012, 7.44321 49.7865, 7.44294 49.780…	0	119.844	637.411	700.037	0	1.95729	0.483169	1.95729	0	0.0267644	-1.82e-13	0.0267644	0	0.113055	-1.17e-13	0.113055	0	0.209942	0.000718377	0.209942
DEE03	POLYGON ((11.76356 52.07631, 11.76285 52.07298, 11.75084 52.07275, 11.75651 52.06527, 11.74964 52.06209, 11.74578 52.05372, 11.73659 52.05499, 11.73309 52.05384, 11.73407 52.05074, 11.74042 52.04716, 11.73056 52.04115, 11.72246 52.03979, 11.71372 52.04417, 11.70776 52.04256, 11.69433 52.04934, 11.68173 52.0444, 11.66526 52.03794, 11.66163 52.03277, 11.64765 52.02637, 11.64377 52.02991, 11.63707 5…	0	23.9805	143.364	165.085	0	0.537189	0.016096	0.552794	0	0.00076949	0.00076949	0.00652984	0	0.00367157	0.00367157	0.0119006	0	0.0198048	0.0198048	0.0227562
DEE04	POLYGON ((11.58716 52.45869, 11.58189 52.44882, 11.57531 52.43513, 11.56715 52.41897, 11.56451 52.41438, 11.56237 52.41022, 11.55845 52.40942, 11.54095 52.40587, 11.51965 52.40168, 11.51669 52.40108, 11.50918 52.39949, 11.50621 52.39888, 11.49584 52.39678, 11.44609 52.38687, 11.44441 52.39841, 11.45354 52.40175, 11.45085 52.40733, 11.40729 52.42437, 11.3896 52.42275, 11.37975 52.42989, 11.35874 5…	0	608.508	847.119	886.361	0	3.07397	1.53615	3.07397	0	-0.13694	0.063364	-0.13694	0	0.0711131	0.127038	0.0711131	0	0.0946293	0.0893567	0.0946293
DEE05	MULTIPOLYGON (((12.37612 52.04512, 12.37497 52.02298, 12.36896 52.02303, 12.36368 52.02745, 12.35463 52.02606, 12.35085 52.02548, 12.33887 52.01834, 12.32261 52.00068, 12.30738 51.99601, 12.28081 51.99516, 12.2665 51.98901, 12.25647 51.98721, 12.25826 51.98301, 12.25481 51.98064, 12.25507 51.97758, 12.26527 51.98062, 12.27916 51.9791, 12.28127 51.97029, 12.26621 51.97036, 12.24997 51.96647, 12.23…	0	137.044	208.302	-190.831	0	0.563744	0.262253	0.153182	0	0.272159	0.264087	-1.09359	0	0.116963	0.0784493	-0.282262	0	0.0235914	0.00750292	0.0100793
DEA45	POLYGON ((9.1556 52.09783, 9.1556 52.09202, 9.175330000000001 52.08621, 9.189450000000001 52.07043, 9.181900000000001 52.06758, 9.17435 52.05946, 9.172700000000001 52.04808, 9.17605 52.0429, 9.17399 52.03961, 9.176170000000001 52.03482, 9.18853 52.02614, 9.196709999999999 52.01252, 9.18042 52.00245, 9.19679 51.99692, 9.18507 51.99169, 9.181319999999999 51.98479, 9.17469 51.98326, 9.18709999999999…	0	36.1183	175.405	139.083	0	0.642431	0.0636633	0.568724	0	0.0707903	0.0707903	-0.112645	0	0.067635	0.067635	0.00119184	0	0.118545	0.0786258	0.0757945
DE916	POLYGON ((10.56123 52.00407, 10.58563 51.98357, 10.58677 51.97608, 10.59498 51.97507, 10.60548 51.97692, 10.60703 51.96908, 10.61898 51.96638, 10.62064 51.95824, 10.64348 51.96162, 10.65042 51.95724, 10.64329 51.95293, 10.62304 51.94738, 10.61356 51.93849, 10.61625 51.93066, 10.61429 51.92168, 10.62763 51.91833, 10.63883 51.91519, 10.6477 51.90832, 10.65006 51.9023, 10.64938 51.88964, 10.63534 51…	0	114.277	611.46	749.947	0	1.94453	0.465736	2.00937	0	0.00605489	0.00605489	0.0244121	0	0.00864985	0.00864985	0.0962401	0	0.242712	0.000375707	0.289193
DE917	POLYGON ((10.96441 52.05664, 10.94789 52.05867, 10.87336 52.05832, 10.85807 52.05192, 10.84148 52.05025, 10.8305 52.04796, 10.80149 52.048, 10.80084 52.0518, 10.80019 52.05712, 10.79936 52.06111, 10.79658 52.06801, 10.79601 52.06983, 10.79488 52.07089, 10.79414 52.0743, 10.79256 52.07569, 10.8027 52.08875, 10.81623 52.08976, 10.82617 52.10056, 10.84111 52.09884, 10.84326 52.1026, 10.83382 52.1037…	0	231.93	246.387	441.946	0	1.04978	0.790347	1.1059	0	0.0215056	0.0498022	0.0245326	0	0.0177064	0.101126	0.100705	0	0.0372683	0.0508462	0.0748714
DE918	MULTIPOLYGON (((10.06553 51.92736, 10.06661 51.92429, 10.08862 51.91406, 10.10526 51.90236, 10.09854 51.88387, 10.10071 51.87856, 10.1122 51.87754, 10.11779 51.8726, 10.11376 51.85398, 10.11593 51.84817, 10.10755 51.84288, 10.1086 51.8363, 10.11425 51.83544, 10.13711 51.83288, 10.14332 51.82978, 10.13814 51.81902, 10.13936 51.80519, 10.14402 51.80249, 10.15404 51.80251, 10.15371 51.79354, 10.1574…	0	369.404	562.347	686.729	0	1.9136	1.07536	1.92661	0	0.0244939	0.0292952	0.0292952	0	0.116871	0.12373	0.12373	0	0.179118	0.179341	0.179341
DE91A	POLYGON ((10.42433 52.33023, 10.41637 52.326, 10.4144 52.31847, 10.42305 52.31202, 10.42497 52.30562, 10.4259 52.29212, 10.4214 52.28723, 10.43629 52.28584, 10.44027 52.2828, 10.43679 52.27695, 10.42782 52.27597, 10.42678 52.27007, 10.42215 52.26772, 10.42931 52.26592, 10.43652 52.2575, 10.45099 52.25846, 10.45258 52.25734, 10.44433 52.24909, 10.4351 52.24849, 10.42854 52.24479, 10.43288 52.24165…	0	-1480.62	105.187	-1339.7	0	0.584577	-2.84064	-2.70589	0	-0.395268	-15.2375	-15.2375	0	-0.108567	-4.13182	-4.13182	0	0.0027424	-0.145539	-0.137806
DE11A	MULTIPOLYGON (((10.11197 49.38491, 10.10803 49.37899, 10.11702 49.36885, 10.11359 49.36116, 10.12264 49.35686, 10.12338 49.35224, 10.1206 49.35052, 10.10923 49.35165, 10.10449 49.34649, 10.10467 49.33947, 10.11258 49.33483, 10.10795 49.3323, 10.12366 49.32491, 10.13271 49.32774, 10.1393 49.32572, 10.14469 49.3171, 10.13229 49.305, 10.13391 49.29669, 10.14278 49.29088, 10.14265 49.28819, 10.14946 …	0	25.8042	348.874	341.552	0	1.09377	0.068747	1.08003	0	0.0282017	0.0204003	0.0204003	0	0.0783376	0.0838884	0.0838884	0	0.139411	0.0379534	0.137779
DE11B	POLYGON ((10.08372 49.54356, 10.08747 49.53759, 10.08822 49.53029, 10.08048 49.52683, 10.07836 49.52135, 10.08218 49.51397, 10.10425 49.5143, 10.12073 49.50974, 10.11586 49.50365, 10.10564 49.49832, 10.10059 49.49176, 10.1016 49.48765, 10.1021 49.48564, 10.11087 49.47833, 10.11574 49.47786, 10.11833 49.47317, 10.12091 49.4636, 10.1164 49.46187, 10.106 49.46231, 10.10663 49.459, 10.09756 49.45541,…	0	359.19	336.671	328.933	0	1.17908	1.2405	1.15106	0	0.131782	0.152713	0.0248884	0	0.0881213	0.18799	0.105523	0	0.11119	0.148915	0.0968915
DE11C	MULTIPOLYGON (((10.42369 48.7445, 10.43348 48.74133, 10.43186 48.73801, 10.43791 48.73746, 10.44469 48.72962, 10.44832 48.73001, 10.45075 48.73438, 10.46245 48.73607, 10.4638 48.73431, 10.4581 48.72998, 10.46467 48.72726, 10.4626 48.72291, 10.46638 48.7213, 10.47218 48.71332, 10.48076 48.71214, 10.4828 48.70829, 10.48186 48.70555, 10.47332 48.70514, 10.47186 48.70354, 10.4794 48.70031, 10.4803 48…	0	126.228	215.639	229.925	0	0.909471	0.525891	0.909471	0	-0.18284	-0.18284	-0.18284	0	-0.0543142	-0.0543142	-0.0543142	0	0.10437	0.104368	0.10437
DEE09	MULTIPOLYGON (((11.34085 51.90123, 11.3405 51.90071, 11.32898 51.88767, 11.34356 51.87583, 11.33359 51.8748, 11.33576 51.87162, 11.33356 51.86811, 11.33651 51.86417, 11.33094 51.86031, 11.32836 51.85512, 11.33072 51.85342, 11.3342 51.85518, 11.33745 51.8535, 11.33389 51.8472, 11.32147 51.84821, 11.31797 51.83774, 11.30989 51.83762, 11.30078 51.83299, 11.29193 51.8285, 11.27404 51.8327, 11.2673 51…	0	276.693	465.297	548.458	0	1.70379	0.777659	1.73405	0	0.00511634	0.00511634	0.0136807	0	0.00730906	0.00730906	0.0481733	0	0.111673	0.104865	0.127762
DEE0A	POLYGON ((11.75161 51.63328, 11.74907 51.62184, 11.75711 51.61877, 11.75469 51.61469, 11.76363 51.60933, 11.75504 51.61061, 11.73592 51.60685, 11.72933 51.59215, 11.70772 51.58485, 11.69371 51.56939, 11.68566 51.56953, 11.68831 51.56221, 11.69605 51.55996, 11.69627 51.55673, 11.71236 51.55035, 11.70957 51.54339, 11.71907 51.5419, 11.72522 51.53115, 11.72446 51.52814, 11.71471 51.52275, 11.71297 5…	0	-38.1051	224.139	206.284	0	0.939277	-0.212043	0.31284	0	0.333974	-1.89299	-1.8837	0	0.135389	-0.733671	-0.68935	0	0.0374642	-0.0197578	0.0301262
DEA1F	POLYGON ((6.91086 51.7461, 6.92466 51.73321, 6.92263 51.72703, 6.92981 51.72058, 6.93247 51.71989, 6.93739 51.7186, 6.93964 51.716, 6.937 51.71327, 6.93626 51.70449, 6.93247 51.70382, 6.92245 51.70205, 6.91549 51.69764, 6.91175 51.67736, 6.90535 51.67721, 6.90147 51.67496, 6.90455 51.67207, 6.89461 51.65518, 6.89929 51.65242, 6.89808 51.64693, 6.90139 51.64342, 6.90228 51.63568, 6.86775 51.63115,…	0	-66.7299	34.4921	15.5387	0	0.308026	-0.0693437	0.271906	0	-0.231773	-0.266133	-0.272327	0	-0.0415586	-0.0727641	-0.0583255	0	0.0649754	-0.00986423	0.021338
DEA46	POLYGON ((8.703010000000001 52.50044, 8.699059999999999 52.4869, 8.708489999999999 52.47743, 8.710290000000001 52.46555, 8.70989 52.46055, 8.7049 52.45501, 8.70368 52.44345, 8.706160000000001 52.43864, 8.715400000000001 52.43306, 8.717790000000001 52.42907, 8.716710000000001 52.42572, 8.708740000000001 52.42351, 8.704969999999999 52.41834, 8.70546 52.41315, 8.710369999999999 52.40757, 8.70749 52.…	0	-839.463	92.6647	-712.024	0	0.463791	-1.77319	-1.27883	0	-0.211227	-8.10343	-8.13764	0	-0.058017	-2.17499	-2.19282	0	0.000219319	-0.0314746	-0.0710842
DEA47	POLYGON ((8.748390000000001 51.85867, 8.761430000000001 51.84832, 8.765409999999999 51.83307, 8.768840000000001 51.8163, 8.79148 51.79816, 8.856730000000001 51.7993, 8.86181 51.79939, 8.89255 51.80411, 8.90611 51.81021, 8.91018 51.81204, 8.91827 51.81284, 8.92647 51.80739, 8.91902 51.80281, 8.923260000000001 51.79785, 8.93009 51.7959, 8.93524 51.79715, 8.942460000000001 51.79419, 8.94708999999999…	0	101.446	100.022	112.658	0	0.379032	0.344838	0.357698	0	0.0712346	0.0752445	0.0138574	0	0.0498151	0.0854074	0.0496602	0	0.068794	0.104175	0.0424757
DEA51	POLYGON ((7.1042 51.48127, 7.13243 51.48948, 7.13643 51.49065, 7.13956 51.50616, 7.15205 51.5039, 7.16195 51.50758, 7.17152 51.50473, 7.19185 51.50972, 7.19397 51.51656, 7.19916 51.52078, 7.20627 51.52156, 7.20872 51.51877, 7.21841 51.52028, 7.22785 51.51764, 7.2499 51.52233, 7.2537 51.52032, 7.2565 51.52673, 7.28095 51.5252, 7.28625 51.52653, 7.29359 51.53226, 7.3146 51.52232, 7.3039 51.51504, 7…	0	90.3379	12.2271	22.4437	0	0.260617	0.327067	0.263926	0	-0.212383	0.0522146	-0.211446	0	-0.0556575	0.0155108	-0.0511886	0	-0.0419363	0.0117699	-0.000267244
DEA52	POLYGON ((7.3146 51.52232, 7.32545 51.52303, 7.33663 51.52112, 7.34261 51.52322, 7.35223 51.52354, 7.36303 51.52824, 7.3609 51.53335, 7.34963 51.54078, 7.35398 51.55708, 7.35159 51.56625, 7.33941 51.57615, 7.35385 51.58321, 7.36962 51.58283, 7.37173 51.5908, 7.38767 51.58764, 7.39586 51.58777, 7.40111 51.59311, 7.41793 51.59952, 7.42462 51.59474, 7.42175 51.58683, 7.44526 51.58162, 7.4598 51.5843…	0	99.1347	89.8392	83.5607	0	0.374838	0.391094	0.374213	0	0.0131988	0.0193505	-0.048061	0	0.00392083	0.0127089	-0.00224274	0	0.00264442	0.00798702	0.0371446
DEA53	POLYGON ((7.50845 51.41794, 7.50492 51.41427, 7.53551 51.40625, 7.53184 51.39948, 7.53405 51.39581, 7.55103 51.39888, 7.56581 51.3983, 7.58782 51.39039, 7.59035 51.38395, 7.58531 51.37759, 7.58629 51.36879, 7.59287 51.35328, 7.59829 51.34686, 7.59397 51.34373, 7.59289 51.33904, 7.58426 51.3358, 7.57759 51.32974, 7.58354 51.31929, 7.57892 51.31508, 7.58439 51.30649, 7.58319 51.29586, 7.56933 51.29…	0	102.253	98.0121	110.23	0	0.398189	0.398189	0.386223	0	0.0150024	0.0150024	-2.69e-14	0	0.00967896	0.00967896	-5.87e-13	0	0.0942255	0.0942255	0.0239159
DEB3E	POLYGON ((8.413069999999999 49.24982, 8.407769999999999 49.2475, 8.39747 49.24197, 8.388199999999999 49.23202, 8.38514 49.22074, 8.40034 49.22542, 8.40366 49.2238, 8.40452 49.21931, 8.39819 49.20757, 8.38508 49.19746, 8.381209999999999 49.18569, 8.38002 49.18395, 8.37745 49.18062, 8.368230000000001 49.16594, 8.37105 49.15732, 8.372019999999999 49.15563, 8.372540000000001 49.15373, 8.37271 49.1519…	0	66.9745	331.273	113.362	0	1.03703	0.769704	0.804837	0	0.170947	-0.689517	-0.67957	0	0.0567329	-0.198876	-0.151417	0	0.130675	0.109316	0.158252
DE27C	MULTIPOLYGON (((10.57364 48.21212, 10.58031 48.21351, 10.58754 48.21193, 10.59156 48.20637, 10.58037 48.20287, 10.58041 48.19919, 10.57709 48.19638, 10.59461 48.19281, 10.59587 48.19075, 10.58366 48.186, 10.57042 48.18692, 10.56679 48.18161, 10.55241 48.18006, 10.55001 48.17902, 10.55043 48.17666, 10.54326 48.17473, 10.54392 48.17306, 10.54616 48.17382, 10.55241 48.17257, 10.56582 48.1743, 10.569…	0	87.1314	521.051	460.188	0	1.51351	0.415693	1.43394	0	0.0532197	-0.0568832	-0.0568832	0	0.0940041	0.0701266	0.0701266	0	0.16646	0.0402762	0.161649
DE27D	POLYGON ((10.64225 49.01663, 10.64311 49.01186, 10.63865 49.00675, 10.63805 48.99928, 10.63074 48.99544, 10.63113 48.99288, 10.64108 48.9862, 10.64249 48.98234, 10.65746 48.98564, 10.66792 48.98382, 10.67336 48.97986, 10.67489 48.97374, 10.68641 48.9604, 10.69219 48.95989, 10.69391 48.95261, 10.68931 48.94521, 10.70013 48.94368, 10.70088 48.94019, 10.6925 48.93923, 10.68504 48.93026, 10.67663 48.…	0	163.281	411.288	438.947	0	1.48354	0.569048	1.48243	0	0.0212133	0.0363167	0.0212133	0	0.0905659	0.0908176	0.0905659	0	0.132326	0.0401737	0.132326
DE27E	POLYGON ((10.3269 47.85808, 10.32824 47.85179, 10.33619 47.84964, 10.34269 47.85076, 10.33803 47.8439, 10.35115 47.84002, 10.35177 47.83326, 10.36216 47.82615, 10.35736 47.82178, 10.36389 47.81907, 10.36035 47.81498, 10.36166 47.81278, 10.37282 47.80773, 10.37601 47.81141, 10.3838 47.80978, 10.38664 47.80498, 10.39105 47.80661, 10.39674 47.81098, 10.39865 47.80608, 10.40684 47.80461, 10.4141 47.7…	0	456.676	654.415	560.34	0	1.99784	1.30883	1.80706	0	0.172679	0.0240564	-0.190728	0	0.202108	0.106222	0.0421075	0	0.212218	0.151944	0.150973
DE21D	POLYGON ((11.34408 47.6937, 11.34796 47.67477, 11.33596 47.67451, 11.33302 47.67746, 11.32702 47.6747, 11.31987 47.67595, 11.31218 47.66655, 11.30527 47.66683, 11.30257 47.66398, 11.29416 47.66564, 11.28626 47.66488, 11.28063 47.66091, 11.27293 47.6491, 11.27107 47.64247, 11.27402 47.63055, 11.28039 47.62836, 11.27717 47.62262, 11.28111 47.61359, 11.28626 47.61077, 11.28784 47.60991, 11.28626 47.…	0	24.4862	674.628	697.725	0	2.07488	0.0547437	2.01773	0	0.126433	0.00495803	0.0547763	0	0.291017	0.00708289	0.244787	0	0.189282	0.000184617	0.165119
DE21E	POLYGON ((11.03451 48.19299, 11.03146 48.1913, 11.03361 48.1891, 11.02615 48.17897, 11.01663 48.18029, 11.01235 48.17811, 10.99385 48.17587, 10.99485 48.17214, 10.99961 48.17056, 11.00243 48.16663, 11.00686 48.16532, 11.01083 48.16762, 11.01269 48.16676, 11.01349 48.16197, 11.00466 48.15618, 11.02347 48.1496, 11.04011 48.14883, 11.04787 48.13797, 11.0534 48.13948, 11.05998 48.13864, 11.05935 48.1…	0	66.4563	395.603	430.712	0	1.30408	0.281762	1.30408	0	0.0316923	0.0280336	0.0316923	0	0.138987	0.13376	0.138987	0	0.194674	0.0783855	0.194674
DE21F	POLYGON ((12.06066 47.61874, 12.052 47.61515, 12.03681 47.61713, 12.02884 47.6119, 12.02211 47.6114, 12.00893 47.62459, 11.99183 47.62101, 11.98253 47.61907, 11.97626 47.61492, 11.96738 47.61692, 11.95295 47.61591, 11.9404 47.61393, 11.93313 47.61278, 11.91445 47.61354, 11.90377 47.60884, 11.89429 47.60845, 11.86337 47.60128, 11.85484 47.60228, 11.84787 47.58391, 11.84463 47.58166, 11.77517 47.59…	0	237.231	434.937	229.715	0	1.3348	0.725749	0.972889	0	0.0460582	0.169251	-0.881779	0	0.226669	0.268803	-0.0908589	0	0.198842	0.134754	0.135388
DE23A	MULTIPOLYGON (((12.55099 49.90509, 12.53996 49.8912, 12.53294 49.88934, 12.52181 49.88133, 12.51625 49.86466, 12.51091 49.85886, 12.49846 49.85647, 12.49733 49.85262, 12.49753 49.83848, 12.48651 49.84159, 12.48118 49.8407, 12.47414 49.8351, 12.4743 49.81773, 12.46567 49.81171, 12.47034 49.80096, 12.46628 49.79537, 12.47338 49.79137, 12.47394 49.78879, 12.4718 49.78649, 12.40483 49.76231, 12.40152…	0	134.077	1261.86	1578.65	0	3.77853	0.237195	3.77853	0	0.0536921	0.0839647	0.0536921	0	0.24394	0.244444	0.24394	0	0.284977	0.0642846	0.284977
DE241	POLYGON ((10.92581 49.92507, 10.92969 49.92259, 10.93143 49.92116, 10.94335 49.9111, 10.95015 49.89879, 10.9525 49.87716, 10.94733 49.86993, 10.95774 49.85262, 10.96 49.84959, 10.94915 49.85581, 10.93689 49.85402, 10.92859 49.85034, 10.92733 49.84294, 10.91348 49.84652, 10.89281 49.85262, 10.88295 49.85655, 10.8825 49.85991, 10.8676 49.86465, 10.86678 49.86759, 10.85923 49.86951, 10.85268 49.8751…	0	45.088	143.815	177.401	0	0.509292	0.0712401	0.515533	0	0.00555337	0.00732036	0.00732036	0	0.00793338	0.0163645	0.0163645	0	0.0726515	0.115375	0.115375
DEA22	POLYGON ((7.21087 50.64954, 7.20001 50.64847, 7.1952 50.64272, 7.18158 50.65189, 7.17327 50.65152, 7.15913 50.65457, 7.13243 50.64851, 7.12887 50.6477, 7.12166 50.6561, 7.10644 50.65863, 7.07707 50.64253, 7.07413 50.63735, 7.06403 50.63226, 7.05683 50.63237, 7.05896 50.63856, 7.05033 50.64022, 7.03259 50.65373, 7.027 50.65564, 7.02493 50.66513, 7.03861 50.66259, 7.04362 50.67348, 7.03211 50.67835…	0	124.128	114.577	-7.2373	0	0.379714	0.391482	0.249288	0	0.0976839	0.0950094	-0.362686	0	0.032343	0.0390737	-0.0968887	0	0.13156	0.0877586	-0.00478402
DEA23	POLYGON ((7.16128 50.86729, 7.13733 50.85781, 7.13243 50.85529, 7.11596 50.84686, 7.11123 50.84233, 7.09062 50.83327, 7.06309 50.83018, 7.06002 50.84601, 7.05748 50.84873, 7.05028 50.84982, 7.03379 50.84859, 7.02755 50.84633, 7.02296 50.83971, 7.01062 50.83927, 7.0041 50.83716, 6.99053 50.83796, 6.98447 50.84339, 6.98094 50.84092, 6.97299 50.84266, 6.95675 50.83643, 6.9434 50.8446, 6.93973 50.843…	0	-413.163	-300.653	-347.801	0	-0.10249	-0.524922	-0.271969	0	-1.09865	-1.7009	-1.69468	0	-0.314658	-0.544667	-0.53315	0	-0.161699	-0.409127	-0.349812
DEA24	POLYGON ((6.89805 51.06489, 6.9189 51.08074, 6.92633 51.08197, 6.93247 51.07776, 6.94072 51.0721, 6.9501 51.07037, 6.95846 51.07231, 6.96436 51.06941, 6.9736 51.06854, 6.98916 51.07555, 6.99059 51.0916, 7.01232 51.08216, 7.02933 51.08946, 7.03869 51.09577, 7.07432 51.09696, 7.07208 51.09025, 7.05909 51.07776, 7.0605 51.07508, 7.06852 51.06874, 7.07894 51.06634, 7.09758 51.06536, 7.1022 51.06737, …	0	120.228	118.548	61.016	0	0.337393	0.328241	0.25441	0	0.055172	0.0577771	-0.19569	0	0.0274747	0.0245527	-0.0470461	0	0.0524351	0.118118	0.00548215
DEA26	POLYGON ((6.4805 51.03418, 6.46909 51.02706, 6.45362 51.02414, 6.45396 51.02165, 6.45947 51.02249, 6.46436 51.01929, 6.46265 51.01693, 6.46559 51.01221, 6.46146 51.01065, 6.45871 51.00548, 6.46309 50.99823, 6.47096 50.99279, 6.4739 50.98501, 6.49171 50.98388, 6.4944 50.97753, 6.49897 50.97622, 6.50014 50.97343, 6.50048 50.97126, 6.49139 50.97034, 6.49174 50.96789, 6.4833 50.967, 6.48446 50.96344,…	0	26.4664	172.23	154.943	0	0.672137	0.123873	0.633603	0	0.173568	0.0693153	0.071689	0	0.104557	0.06573	0.0691211	0	0.071665	0.0443703	0.0446641
DEA27	POLYGON ((6.98094 50.84092, 6.98017 50.83363, 6.98703 50.8276, 7.01439 50.82303, 7.02478 50.81815, 7.02929 50.81123, 7.03018 50.80067, 7.01885 50.80182, 7.01253 50.79746, 7.00568 50.79728, 6.99122 50.79279, 6.98837 50.79752, 6.9833 50.79961, 6.97607 50.79869, 6.96984 50.80092, 6.96531 50.80004, 6.95944 50.80313, 6.94208 50.80402, 6.93247 50.80463, 6.91567 50.79967, 6.90787 50.80093, 6.88542 50.79…	0	728.917	813.346	-1431.22	0	2.73042	2.34217	-2.75629	0	7.75819	7.75819	-10.5149	0	2.97648	2.97648	-3.75322	0	0.637752	0.632559	-0.660273
DEB3F	POLYGON ((7.96411 49.48964, 7.95406 49.48765, 7.95106 49.48442, 7.95226 49.47408, 7.95515 49.46417, 7.95126 49.46123, 7.96652 49.44286, 7.97287 49.44372, 7.98048 49.44192, 7.98508 49.44692, 7.99323 49.44731, 7.99735 49.44567, 7.99 49.44249, 7.98537 49.43712, 7.98898 49.43582, 7.99758 49.43769, 7.9978 49.4345, 7.98519 49.43306, 7.98269 49.42961, 7.98278 49.4272, 7.95831 49.4212, 7.95137 49.41679, …	0	54.8212	464.289	518.757	0	1.50329	0.0721281	1.51615	0	0.0165584	0.0261209	0.0213067	0	0.0790074	0.00713939	0.0857906	0	0.210773	0.00562274	0.211117
DEB3G	POLYGON ((7.70333 49.65251, 7.71618 49.64651, 7.72693 49.64986, 7.72788 49.64184, 7.71715 49.63773, 7.71684 49.63456, 7.72205 49.62827, 7.71409 49.62468, 7.70362 49.6237, 7.69694 49.61999, 7.70473 49.6115, 7.70234 49.60516, 7.70516 49.59789, 7.69627 49.58866, 7.69297 49.59276, 7.68447 49.59229, 7.67145 49.58641, 7.65167 49.58805, 7.64018 49.57538, 7.65254 49.57332, 7.65584 49.57107, 7.65639 49.56…	0	383.655	448.897	453.158	0	1.37831	1.21262	1.29964	0	0.0895727	0.0580861	0.0253871	0	0.131025	0.1305	0.109404	0	0.159887	0.151571	0.138565
DEE06	POLYGON ((12.17156 52.50634, 12.18541 52.49719, 12.20296 52.49828, 12.21243 52.50213, 12.21815 52.50147, 12.22052 52.5012, 12.22623 52.50539, 12.22525 52.51083, 12.23253 52.52139, 12.23752 52.52287, 12.25707 52.51711, 12.26013 52.50579, 12.26692 52.5002, 12.26459 52.49566, 12.27309 52.48804, 12.27848 52.48793, 12.29736 52.49508, 12.31036 52.49148, 12.32268 52.49551, 12.32847 52.49562, 12.32699 52…	0	434.648	645.907	639.737	0	1.83889	1.07753	1.79933	0	0.0429545	0.00439221	0.0192621	0	0.07762	0.00627459	0.0772251	0	0.102461	0.0846233	0.100712
DE40F	POLYGON ((12.3251 53.3213, 12.32103 53.31685, 12.32361 53.31281, 12.31938 53.30845, 12.31094 53.30951, 12.3094 53.30895, 12.30356 53.3034, 12.31134 53.29691, 12.31294 53.29511, 12.314 53.29345, 12.31496 53.29197, 12.31559 53.2905, 12.31624 53.28842, 12.31668 53.28603, 12.31671 53.28375, 12.31566 53.27884, 12.31588 53.27284, 12.3119 53.27086, 12.32705 53.26229, 12.33584 53.25068, 12.34826 53.24449…	0	837.215	609.625	1191.34	0	2.59099	4.82274	5.01689	0	0.282841	-1.63e-13	0.0558512	0	0.148796	-1.05e-13	0.253801	0	0.0429484	0.00863222	0.0418247
DE40G	POLYGON ((14.71672 52.00119, 14.7213 51.99617, 14.71618 51.98314, 14.70731 51.97918, 14.70541 51.97637, 14.70814 51.96463, 14.72092 51.95209, 14.71888 51.94207, 14.71255 51.9368, 14.70671 51.93492, 14.70346 51.93066, 14.70482 51.92386, 14.6993 51.9143, 14.69285 51.90989, 14.69284 51.90128, 14.67512 51.89408, 14.67348 51.89007, 14.66361 51.8901, 14.65602 51.88437, 14.65217 51.87476, 14.64372 51.86…	0	2073.67	-10962.7	-11025.4	0	-51.3797	9.31374	-51.581	0	-180.571	31.3784	-180.823	0	-70.2949	12.2385	-70.4577	0	-1.25406	0.258995	-1.33107
DE725	POLYGON ((9.44106 50.79564, 9.442679999999999 50.78632, 9.44805 50.78167, 9.436920000000001 50.77761, 9.434990000000001 50.77381, 9.44843 50.7696, 9.45369 50.77469, 9.45828 50.77604, 9.460750000000001 50.7716, 9.45449 50.76355, 9.471880000000001 50.76527, 9.477930000000001 50.7633, 9.49362 50.75365, 9.49588 50.74151, 9.5063 50.73465, 9.525080000000001 50.74091, 9.53533 50.74723, 9.542630000000001…	0	591.149	542.616	578.194	0	1.939	2.0509	1.96701	0	0.105179	0.136857	0.031678	0	0.0678576	0.219007	0.151149	0	0.103707	0.145097	0.114066
DE113	MULTIPOLYGON (((9.5031 48.75394, 9.509209999999999 48.75101, 9.5092 48.74879, 9.497299999999999 48.7368, 9.493980000000001 48.73016, 9.48692 48.72495, 9.49044 48.722, 9.49328 48.71326, 9.48465 48.70617, 9.49103 48.70258, 9.492749999999999 48.69898, 9.48822 48.6869, 9.490259999999999 48.68619, 9.488899999999999 48.68167, 9.492940000000001 48.67872, 9.49466 48.67047, 9.49105 48.66892, 9.49389 48.66…	0	114.023	-289.141	-516.438	0	-0.515769	0.308034	-0.751951	0	-4.135	0.033444	-4.87193	0	-1.11451	0.0239982	-1.33342	0	-0.0464093	0.0449601	-0.100627
DE114	POLYGON ((9.6266 48.77438, 9.64677 48.77182, 9.65788 48.77041, 9.690630000000001 48.77752, 9.709239999999999 48.7788, 9.71598 48.77702, 9.71411 48.77221, 9.731450000000001 48.76863, 9.736470000000001 48.77509, 9.740729999999999 48.7745, 9.75047 48.76473, 9.74982 48.75569, 9.75278 48.7517, 9.76257 48.75315, 9.76351 48.7467, 9.771509999999999 48.74473, 9.773199999999999 48.74745, 9.77877 48.74611, …	0	69.2766	158.856	154.155	0	0.541104	0.190257	0.53084	0	0.0178776	0.00572893	0.0112257	0	0.028449	0.00818419	0.0344116	0	0.115107	0.0659453	0.106801
DE115	MULTIPOLYGON (((9.39939 49.03817, 9.398849999999999 49.03378, 9.389099999999999 49.03181, 9.381539999999999 49.02622, 9.38415 49.01951, 9.36835 49.01475, 9.35873 49.01394, 9.34455 49.00623, 9.34276 49.00209, 9.339 49.00244, 9.32685 48.99986, 9.325329999999999 48.9972, 9.32835 48.99609, 9.33128 48.99544, 9.33409 48.99447, 9.340400000000001 48.99424, 9.34666 48.99402, 9.351760000000001 48.98846, 9.…	0	48.4823	-27.9857	-273.806	0	0.0671296	0.108079	-0.28764	0	-1.36144	-0.0331892	-2.399	0	-0.35639	0.00955815	-0.664884	0	0.0543506	0.102177	0.0145672
DE116	POLYGON ((9.50088 49.079, 9.507059999999999 49.07588, 9.51784 49.07675, 9.519159999999999 49.06846, 9.52361 49.06483, 9.534280000000001 49.06311, 9.535299999999999 49.05817, 9.566319999999999 49.05354, 9.57133 49.04793, 9.578200000000001 49.05439, 9.586539999999999 49.05596, 9.597200000000001 49.05561, 9.604520000000001 49.05211, 9.611980000000001 49.05175, 9.61284 49.04862, 9.596410000000001 49.…	0	216.251	217.972	223.205	0	0.680012	0.66462	0.678998	0	0.0101308	0.0101308	0.0101308	0	0.0290037	0.0290037	0.0290037	0	0.20468	0.202869	0.20468
DEB17	POLYGON ((7.59835 50.46456, 7.60295 50.46337, 7.6154 50.46047, 7.61366 50.45408, 7.62504 50.44428, 7.63503 50.45422, 7.64683 50.45981, 7.6473 50.45446, 7.63295 50.44657, 7.64454 50.43474, 7.65105 50.43329, 7.65232 50.43086, 7.66252 50.42534, 7.67031 50.42472, 7.67117 50.41991, 7.6685 50.41727, 7.67044 50.41272, 7.68017 50.40525, 7.6743 50.40056, 7.64893 50.39908, 7.64477 50.39139, 7.6462 50.38713…	0	36.1071	143.971	172.976	0	0.716745	0.0468739	0.730083	0	-0.212172	0.0576465	-0.207249	0	-0.0231574	0.0226954	-0.0161238	0	0.104978	0.00182787	0.105547
DEB18	MULTIPOLYGON (((7.44077 50.71144, 7.44254 50.70552, 7.45235 50.69294, 7.45431 50.6915, 7.45766 50.68831, 7.46375 50.68452, 7.46837 50.67288, 7.48543 50.66804, 7.48165 50.66523, 7.47965 50.65803, 7.48486 50.64666, 7.48242 50.6408, 7.47521 50.63524, 7.48106 50.62591, 7.47208 50.62379, 7.46426 50.62497, 7.45608 50.62144, 7.45631 50.61669, 7.45004 50.61747, 7.45385 50.61203, 7.47071 50.61096, 7.4662 …	0	149.367	255.3	291.401	0	0.891059	0.401183	0.918133	0	0.00217639	0.00217639	0.00815623	0	0.00140413	0.00140413	0.0389169	0	0.13399	0.13399	0.173483
DEB1A	POLYGON ((7.97156 50.40622, 7.9824 50.40742, 7.98964 50.40103, 7.98727 50.39944, 7.98963 50.39817, 8.013999999999999 50.40094, 8.023759999999999 50.40077, 8.02036 50.38849, 8.01432 50.38447, 8.0199 50.3825, 8.0328 50.38198, 8.042070000000001 50.3856, 8.046659999999999 50.37906, 8.05226 50.37885, 8.05232 50.37564, 8.060750000000001 50.37319, 8.06385 50.36882, 8.06742 50.35881, 8.069979999999999 50…	0	242.691	396.201	415.417	0	1.32923	0.636753	1.276	0	0.0581624	0.0581624	0.0198766	0	0.0414073	0.0414073	0.0782704	0	0.13456	0.134551	0.142736
DEE07	POLYGON ((11.58716 52.45869, 11.63967 52.46903, 11.64185 52.46407, 11.67318 52.46381, 11.68173 52.46212, 11.69948 52.45862, 11.71633 52.42886, 11.72649 52.42944, 11.72959 52.4268, 11.732 52.42477, 11.71903 52.40868, 11.75918 52.4025, 11.77382 52.40008, 11.77887 52.4017, 11.78293 52.40088, 11.78581 52.40805, 11.78708 52.4125, 11.77457 52.41631, 11.78062 52.42001, 11.78492 52.4178, 11.79207 52.4194…	0	202.789	253.298	203.094	0	0.989009	0.930243	0.921217	0	0.056597	-0.152887	-0.161614	0	0.071101	0.00180243	0.00627953	0	0.0198604	0.0193449	0.0182937
DEE08	MULTIPOLYGON (((12.1709 51.27551, 12.16634 51.26694, 12.17291 51.26562, 12.17458 51.25866, 12.18909 51.25694, 12.19356 51.24099, 12.19949 51.23842, 12.19274 51.23564, 12.1977 51.21809, 12.20429 51.21471, 12.19041 51.20437, 12.19094 51.19596, 12.18668 51.1942, 12.18598 51.19144, 12.18071 51.18987, 12.17418 51.18952, 12.17555 51.18193, 12.19237 51.18516, 12.21251 51.18288, 12.20958 51.17658, 12.211…	0	-80.5044	224.447	193.036	0	0.932418	-0.474055	0.87163	0	0.734644	-3.91263	0.538979	0	0.317216	-1.49636	0.259092	0	0.0317678	-0.0329464	0.0295045
DEA54	POLYGON ((7.70189 51.71238, 7.71833 51.71907, 7.72543 51.72848, 7.73512 51.73088, 7.73579 51.73737, 7.7518 51.738, 7.77053 51.72439, 7.78473 51.72995, 7.78878 51.72824, 7.78975 51.73164, 7.8028 51.73206, 7.80335 51.73438, 7.81296 51.73978, 7.81986 51.73964, 7.82575 51.7442, 7.83037 51.7442, 7.8363 51.73053, 7.8524 51.72711, 7.8579 51.72641, 7.86146 51.72356, 7.8754 51.72832, 7.8802 51.72153, 7.88…	0	-1821.46	492.975	-3013.26	0	0.748916	-1.85999	-4.22542	0	1.07899	-6.10701	-18.2708	0	0.352652	-1.79366	-5.12772	0	0.174871	-0.382684	-0.871947
DEA55	POLYGON ((7.14506 51.55224, 7.16254 51.55079, 7.17963 51.55274, 7.22398 51.56385, 7.24169 51.57341, 7.2499 51.56517, 7.26384 51.56779, 7.26484 51.56079, 7.27453 51.55677, 7.28299 51.55649, 7.28631 51.54647, 7.29096 51.54537, 7.2959 51.54098, 7.29359 51.53226, 7.28625 51.52653, 7.28095 51.5252, 7.2565 51.52673, 7.2537 51.52032, 7.2499 51.52233, 7.22785 51.51764, 7.21841 51.52028, 7.20872 51.51877,…	0	-845.544	-858.662	-827.756	0	-1.64316	-1.62759	-1.62478	0	-8.76123	-8.75524	-8.75444	0	-2.40284	-2.39694	-2.39314	0	-1.27768	-1.31065	-1.26898
DE731	MULTIPOLYGON (((9.55729 51.35138, 9.56803 51.34, 9.569430000000001 51.33311, 9.566319999999999 51.32892, 9.544560000000001 51.3274, 9.531639999999999 51.31796, 9.544309999999999 51.31246, 9.553929999999999 51.31073, 9.558479999999999 51.29516, 9.556950000000001 51.29418, 9.551600000000001 51.29078, 9.542669999999999 51.28604, 9.53659 51.28753, 9.525029999999999 51.28362, 9.52848 51.27811, 9.51263…	0	-150.159	131.104	30.4641	0	0.472555	-0.380771	0.355513	0	0.252182	-1.33568	-0.137943	0	0.091389	-0.491791	-0.0187244	0	0.0895445	-0.210816	0.0673207
DE732	POLYGON ((9.92618 50.76739, 9.920970000000001 50.7592, 9.924630000000001 50.75713, 9.930999999999999 50.75686, 9.93933 50.75522, 9.941369999999999 50.74184, 9.93417 50.72404, 9.909520000000001 50.70509, 9.91075 50.70134, 9.919460000000001 50.698, 9.92212 50.69455, 9.91597 50.69326, 9.90803 50.68592, 9.90677 50.68476, 9.89432 50.6829, 9.881640000000001 50.67217, 9.880190000000001 50.66602, 9.88442…	0	227.041	438.929	349.411	0	1.43287	0.769428	1.33762	0	0.0926628	-0.233422	-0.281811	0	0.0443697	0.01319	-0.0180287	0	0.17256	0.207175	0.179224
DE733	POLYGON ((10.02156 50.99295, 10.02309 50.98517, 10.02041 50.98084, 10.04009 50.96781, 10.03335 50.95981, 10.04174 50.95679, 10.0462 50.94697, 10.06057 50.94749, 10.06387 50.94543, 10.06235 50.94378, 10.06001 50.94249, 10.057 50.94161, 10.05362 50.93978, 10.04787 50.93909, 10.03051 50.93851, 10.02581 50.94327, 10.0179 50.93992, 10.01657 50.93658, 10.0127 50.93497, 10.00406 50.93983, 9.999650000000…	0	-169.091	717.89	430.894	0	2.09968	0.112905	1.81773	0	0.214482	-0.874208	-0.852803	0	0.0691992	-0.254206	-0.152077	0	0.205064	-0.00846154	0.236254
DE91B	MULTIPOLYGON (((10.80149 52.048, 10.77676 52.04996, 10.76171 52.04587, 10.75492 52.04824, 10.74407 52.04879, 10.72211 52.04966, 10.70179 52.0497, 10.67228 52.04502, 10.64789 52.04172, 10.65136 52.03399, 10.65576 52.03057, 10.65603 52.02633, 10.65345 52.02429, 10.64209 52.02222, 10.63533 52.01372, 10.62394 52.01122, 10.6225 52.00844, 10.61138 52.00951, 10.60189 52.00754, 10.59382 52.0141, 10.58977…	0	150.296	222.9	316.137	0	0.832445	0.699958	0.786696	0	0.0571437	0.0335828	0.0204031	0	0.0934584	0.0864133	0.0816014	0	0.0919893	0.0680269	0.0762113
DE242	MULTIPOLYGON (((11.54481 49.96484, 11.54952 49.96555, 11.54993 49.96856, 11.56126 49.97465, 11.58237 49.97637, 11.59094 49.97335, 11.59678 49.97426, 11.60028 49.97134, 11.62118 49.96718, 11.63286 49.97191, 11.65528 49.97203, 11.65131 49.96961, 11.65299 49.96687, 11.64892 49.96144, 11.64211 49.96123, 11.63872 49.95708, 11.65848 49.94345, 11.66486 49.94308, 11.67192 49.93496, 11.66788 49.93309, 11.…	0	65.7424	129.62	170.549	0	0.446754	0.0523635	0.446754	0	0.00796373	0.031355	0.00796373	0	0.0187986	0.000522583	0.0187986	0	0.149606	0.0411778	0.149606
DE243	POLYGON ((10.9471 50.2982, 10.95318 50.29603, 10.96012 50.29773, 10.96458 50.29241, 10.97031 50.2907, 10.98035 50.29019, 10.98995 50.29204, 10.9932 50.28777, 10.98144 50.28069, 10.98596 50.27665, 10.99659 50.27606, 11.00569 50.27357, 11.01398 50.26697, 11.02518 50.26728, 11.03324 50.27186, 11.03959 50.27076, 11.0426 50.27426, 11.04791 50.2744, 11.05325 50.27005, 11.06119 50.26831, 11.06374 50.265…	0	29.1559	154.25	225.138	0	0.523156	0.0269385	0.523156	0	0.00943402	0.00667915	0.00943402	0	0.0226863	0.00954164	0.0226863	0	0.11341	0.00444042	0.11341
DE244	POLYGON ((11.88126 50.35371, 11.889 50.35121, 11.89231 50.34745, 11.90209 50.3466, 11.90731 50.35149, 11.91623 50.35212, 11.92772 50.34009, 11.93308 50.34325, 11.94282 50.34485, 11.95079 50.34494, 11.95507 50.34244, 11.96128 50.33157, 11.96851 50.33014, 11.97046 50.32985, 11.96851 50.32562, 11.96851 50.32244, 11.97153 50.32034, 11.97116 50.31594, 11.96851 50.31478, 11.95735 50.31462, 11.95768 50.…	0	199.517	183.267	304.516	0	0.541979	0.531288	0.533051	0	0.0101929	0.0101929	0.0101929	0	0.0252786	0.0252786	0.0252786	0	0.0469906	0.0450109	0.0469845
DE245	MULTIPOLYGON (((10.88477 50.09314, 10.8912 50.08745, 10.88763 50.08077, 10.88799 50.07449, 10.88563 50.07335, 10.87674 50.07533, 10.87514 50.07265, 10.88004 50.06945, 10.87932 50.06636, 10.88807 50.0639, 10.88843 50.06071, 10.89485 50.05806, 10.89506 50.05274, 10.90289 50.04885, 10.90126 50.04661, 10.8935 50.04021, 10.89408 50.03698, 10.91321 50.04049, 10.91301 50.04247, 10.91671 50.04196, 10.931…	0	172.639	493.778	515.23	0	1.63032	0.662261	1.64166	0	0.0191174	0.0196729	0.0233031	0	0.0912174	0.00623764	0.0971969	0	0.174421	0.00701784	0.17465
DED2D	POLYGON ((14.97418 51.36395, 14.966 51.36125, 14.9755 51.35728, 14.9814 51.33552, 14.98701 51.32957, 14.99283 51.3278, 14.99409 51.32268, 15.00827 51.31613, 15.00764 51.31122, 15.01286 51.30742, 15.01299 51.30085, 15.02151 51.30055, 15.03268 51.29359, 15.03484 51.278, 15.04116 51.27347, 15.0374 51.26979, 15.03729 51.25857, 15.02611 51.25379, 15.02407 51.25104, 15.02567 51.24967, 15.02914 51.2505,…	0	-3549.68	837.436	1058.01	0	3.64622	-16.2593	4.29569	0	9.77809	-55.4657	9.63914	0	3.85238	-21.6434	3.84653	0	0.208385	-0.734085	0.292221
DED2E	POLYGON ((13.69125 51.37401, 13.7107 51.36428, 13.72804 51.36433, 13.73911 51.3612, 13.74084 51.36126, 13.75266 51.36606, 13.75802 51.37096, 13.76799 51.36909, 13.7626 51.36426, 13.7652 51.36071, 13.76905 51.36266, 13.77648 51.36261, 13.78253 51.36967, 13.80671 51.3729, 13.81943 51.36988, 13.82649 51.37437, 13.82909 51.37581, 13.83111 51.37655, 13.83531 51.37679, 13.83511 51.37102, 13.84847 51.36…	0	40.1965	258.953	244.561	0	0.942924	0.0802739	0.872517	0	0.149682	0.0138666	0.0138666	0	0.0965691	0.0661634	0.0661634	0	0.108377	0.0485266	0.048527
DED2F	POLYGON ((14.31787 51.0547, 14.30141 51.05442, 14.28834 51.03942, 14.27416 51.03907, 14.2855 51.03095, 14.28562 51.0262, 14.27864 51.01911, 14.28197 51.01559, 14.26751 51.00908, 14.26137 51.00819, 14.26758 50.99994, 14.2591 50.99212, 14.25853 50.98799, 14.27612 50.98258, 14.28459 50.97741, 14.29811 50.97913, 14.30916 50.98355, 14.32181 50.98514, 14.32999 50.9824, 14.32647 50.97938, 14.32739 50.97…	0	86.0988	467.221	411.212	0	1.56123	0.166722	1.40656	0	0.224605	0.209026	0.0200292	0	0.20919	0.134856	0.0806919	0	0.272849	0.126145	0.146996
DEA56	POLYGON ((7.46533 51.41607, 7.45497 51.40928, 7.45021 51.39911, 7.43446 51.39096, 7.42791 51.39642, 7.41816 51.40056, 7.41261 51.40069, 7.40581 51.39713, 7.40321 51.39323, 7.4058 51.37908, 7.39397 51.37045, 7.392 51.36588, 7.3945 51.36058, 7.38809 51.35744, 7.3931 51.35437, 7.3809 51.35088, 7.37633 51.34672, 7.3769 51.3435, 7.38335 51.33857, 7.39022 51.33977, 7.39288 51.33781, 7.39578 51.33338, 7…	0	-374.149	230.071	-359.884	0	0.571344	-0.0409249	-0.020306	0	0.379166	-1.55839	-1.55548	0	0.119511	-0.456057	-0.442144	0	0.0633836	-0.0763218	-0.0346451
DEA57	POLYGON ((8.9054 51.5315, 8.90611 51.52621, 8.9114 51.52275, 8.935320000000001 51.51524, 8.94636 51.5082, 8.96801 51.51062, 8.970649999999999 51.50677, 8.94638 51.50127, 8.92751 51.49382, 8.91221 51.49114, 8.90611 51.48902, 8.89812 51.48624, 8.891030000000001 51.48167, 8.89404 51.47181, 8.90611 51.46477, 8.909280000000001 51.46293, 8.913650000000001 51.45811, 8.91526 51.45095, 8.92178 51.44605, 8…	0	25.3338	481.271	452.957	0	1.54122	0.0666958	1.38353	0	0.118969	0.0415035	-0.273754	0	0.0735893	0.0505776	-0.0765917	0	0.218108	0.0590625	0.155865
DEA58	POLYGON ((7.86377 51.45885, 7.87855 51.44766, 7.88141 51.43703, 7.88435 51.43505, 7.88385 51.42951, 7.89025 51.42792, 7.89126 51.41879, 7.89513 51.41446, 7.88989 51.40323, 7.89646 51.39496, 7.89353 51.39249, 7.89206 51.38972, 7.90626 51.37504, 7.90628 51.36497, 7.91198 51.35467, 7.90691 51.34792, 7.91621 51.3453, 7.91923 51.34151, 7.92589 51.34009, 7.93049 51.33678, 7.93214 51.33379, 7.92912 51.3…	0	197.806	228.447	194.236	0	0.765285	0.662625	0.646115	0	0.0625265	0.0562203	0.0121848	0	0.0695369	0.0605281	0.0370584	0	0.26454	0.262798	0.183936
DE91C	POLYGON ((10.67728 51.63838, 10.67664 51.63294, 10.68115 51.62899, 10.67132 51.62904, 10.64159 51.62191, 10.63904 51.61912, 10.64309 51.61197, 10.64815 51.60713, 10.63595 51.60743, 10.63341 51.60258, 10.63893 51.58495, 10.65734 51.58172, 10.66592 51.57734, 10.65899 51.56739, 10.66003 51.56132, 10.6544 51.5591, 10.6465 51.55983, 10.64408 51.56251, 10.63655 51.56277, 10.62699 51.56813, 10.62635 51.…	0	241.603	380.05	388.505	0	1.27729	0.735022	1.2197	0	0.0688438	0.017143	-0.057712	0	0.0969327	0.00509249	0.0462749	0	0.219765	0.145495	0.190503
DE922	POLYGON ((8.91583 53.01102, 8.927670000000001 53.0096, 8.920109999999999 53.00354, 8.93125 52.99812, 8.93205 52.99071, 8.91836 52.98127, 8.90973 52.98256, 8.90611 52.97368, 8.90443 52.96954, 8.904960000000001 52.96244, 8.90611 52.96001, 8.91175 52.94816, 8.930199999999999 52.92646, 8.931660000000001 52.9174, 8.93548 52.91446, 8.93914 52.90599, 8.94519 52.89828, 8.951560000000001 52.89692, 8.95213…	0	84.0333	205.47	267.878	0	0.962603	0.549399	1.10685	0	0.0499897	0.00390822	0.0499897	0	0.225458	0.00558317	0.225458	0	0.0985354	0.00963987	0.0985354
DE300	POLYGON ((13.69974 52.37788, 13.69901 52.37439, 13.69138 52.36797, 13.67947 52.36889, 13.67054 52.36561, 13.65725 52.35129, 13.65172 52.33946, 13.6431 52.34005, 13.63687 52.34639, 13.63871 52.35959, 13.64695 52.36873, 13.64227 52.37159, 13.64267 52.37679, 13.6335 52.37681, 13.62772 52.38121, 13.60696 52.37498, 13.60563 52.37771, 13.60502 52.38087, 13.5958 52.38684, 13.59193 52.39359, 13.56512 52.…	0	-168.346	81.861	-128.087	0	0.267922	-0.237169	-0.0242978	0	0.0649426	-1.00048	-1.06218	0	0.0209148	-0.27972	-0.298137	0	0.131179	-0.187177	-0.197877
CH022	MULTIPOLYGON (((7.23702 46.5538, 7.22938 46.55039, 7.22329 46.54773, 7.22071 46.54452, 7.21039 46.53402, 7.20733 46.53279, 7.20104 46.53992, 7.20082 46.54166, 7.19217 46.54662, 7.18276 46.53869, 7.17108 46.53275, 7.1591 46.52725, 7.15441 46.52761, 7.14838 46.52849, 7.14472 46.52664, 7.14366 46.5222, 7.14095 46.52041, 7.14035 46.51792, 7.13921 46.51563, 7.13707 46.51284, 7.13574 46.50819, 7.13306 …	0	47.8507	927.627	190.841	0	1.55225	0.0707575	0.703087	0	2.18893	0.0289532	-2.91e-15	0	0.743895	0.0309303	-2.2e-15	0	0.113165	0.00338149	0.019704
DEA28	POLYGON ((6.9279 50.55862, 6.92267 50.55357, 6.9308 50.53534, 6.9165 50.52798, 6.90702 50.52585, 6.89988 50.52744, 6.89883 50.53038, 6.88675 50.52916, 6.88301 50.52689, 6.88547 50.51975, 6.89703 50.51714, 6.88939 50.50734, 6.90707 50.50264, 6.89888 50.49302, 6.90498 50.48489, 6.90003 50.47874, 6.90242 50.47514, 6.90148 50.46909, 6.87998 50.46555, 6.873 50.4623, 6.86674 50.45625, 6.85505 50.45418,…	0	56.7717	424.521	261.28	0	1.3264	0.22859	1.14465	0	0.313708	-1.46615	-0.2713	0	0.175754	-0.456951	0.00197245	0	0.167843	0.164448	0.159782
DEA29	POLYGON ((6.44399 51.08979, 6.45029 51.08957, 6.45191 51.08156, 6.45466 51.08038, 6.44529 51.06743, 6.44695 51.06351, 6.45312 51.06026, 6.46063 51.06096, 6.47378 51.05829, 6.47621 51.05627, 6.45921 51.04307, 6.45362 51.04581, 6.44478 51.0392, 6.43233 51.03791, 6.42873 51.0346, 6.39985 51.03245, 6.39262 51.03509, 6.38056 51.03224, 6.37301 51.03355, 6.37142 51.026, 6.36739 51.0237, 6.36172 51.02344…	0	24.4962	128.972	149.447	0	0.50545	0.0365976	0.523448	0	2.41e-14	2.41e-14	0.00509517	0	5.37e-15	5.37e-15	0.0243112	0	0.00353617	0.00353617	0.04032
DEA2A	POLYGON ((7.43334 51.21441, 7.43065 51.21307, 7.42878 51.20411, 7.41843 51.19934, 7.42092 51.18876, 7.42397 51.18601, 7.42731 51.18262, 7.43645 51.1792, 7.43994 51.17253, 7.43879 51.16705, 7.44761 51.16482, 7.44563 51.16147, 7.45226 51.16266, 7.45796 51.16024, 7.47595 51.16338, 7.47042 51.1549, 7.47226 51.14971, 7.46998 51.14661, 7.47423 51.14383, 7.47337 51.13988, 7.48109 51.14045, 7.48372 51.13…	0	203.217	217.478	228.319	0	0.744863	0.700472	0.740539	0	0.0126786	4.6e-14	0.0126786	0	0.0413433	2.97e-14	0.0413433	0	0.163545	0.126017	0.163544
DEA2B	POLYGON ((7.26818 51.14566, 7.27239 51.13654, 7.27565 51.11416, 7.2811 51.10895, 7.29844 51.10464, 7.29173 51.09603, 7.2791 51.08689, 7.27771 51.08121, 7.29213 51.07871, 7.30142 51.07009, 7.30828 51.07095, 7.31574 51.07825, 7.32467 51.0713, 7.33534 51.07072, 7.32475 51.05445, 7.33114 51.05139, 7.32944 51.04869, 7.31123 51.02738, 7.30479 51.02691, 7.29218 51.03163, 7.28208 51.02723, 7.28456 51.021…	0	113.998	117.659	122.846	0	0.431244	0.416615	0.416615	0	0.0247725	0.00898189	0.00898189	0	0.0336094	0.0234218	0.0234218	0	0.149535	0.108135	0.108135
DEB3H	POLYGON ((8.317410000000001 49.30812, 8.323309999999999 49.30088, 8.31536 49.29805, 8.32033 49.29671, 8.3172 49.29221, 8.305479999999999 49.28759, 8.299770000000001 49.28415, 8.28912 49.28091, 8.27031 49.27998, 8.24761 49.27556, 8.248609999999999 49.27103, 8.249459999999999 49.26803, 8.250970000000001 49.2637, 8.24123 49.26144, 8.231769999999999 49.26027, 8.23667 49.24473, 8.23353 49.23908, 8.238…	0	156.287	301.286	502.44	0	1.04531	0.61937	1.23155	0	0.0246897	0.0290933	0.106543	0	0.013051	0.0193419	0.0780233	0	0.111279	0.0198866	0.164268
DEB3I	POLYGON ((8.414770000000001 49.59505, 8.42244 49.58339, 8.422700000000001 49.57419, 8.407769999999999 49.57982, 8.40249 49.58181, 8.40354 49.57604, 8.390890000000001 49.57409, 8.382569999999999 49.56939, 8.38443 49.56559, 8.37729 49.5657, 8.369120000000001 49.56931, 8.36017 49.57044, 8.355259999999999 49.56772, 8.355549999999999 49.56147, 8.34257 49.55815, 8.338850000000001 49.55703, 8.3359000000…	0	35.0395	121.483	141.147	0	0.431916	0.0674528	0.451169	0	0.00528366	0.0107343	0.0107343	0	0.00754809	0.0335552	0.0335552	0	0.0272083	0.054404	0.0761446
DEB3J	POLYGON ((8.175140000000001 50.03426, 8.180949999999999 50.03521, 8.186349999999999 50.03554, 8.19004 50.0353, 8.191140000000001 50.03198, 8.203379999999999 50.02831, 8.199540000000001 50.02282, 8.194369999999999 50.02115, 8.19567 50.01692, 8.190619999999999 50.01115, 8.18333 50.00669, 8.17338 50.00413, 8.15802 50.00375, 8.155659999999999 50.00196, 8.156829999999999 49.99642, 8.15183 49.99377, 8.…	0	25.313	171.476	183.414	0	0.669858	0.0802045	0.665087	0	0.0186786	0.0127821	0.0127821	0	0.0378575	0.0446572	0.0446572	0	0.0568751	0.0530569	0.0530569
DE401	MULTIPOLYGON (((12.36118 52.44277, 12.39226 52.44806, 12.40743 52.45683, 12.42228 52.45625, 12.42398 52.45454, 12.42818 52.45814, 12.43045 52.45542, 12.4218 52.44892, 12.4248 52.44249, 12.42141 52.43514, 12.42535 52.43173, 12.43415 52.4286, 12.43378 52.4268, 12.43189 52.41763, 12.4361 52.41914, 12.43925 52.42519, 12.4434 52.42277, 12.44689 52.42442, 12.44718 52.4268, 12.44777 52.43173, 12.44475 5…	0	-531.304	-518.478	-507.663	0	0.370806	0.310453	0.322897	0	-2.66108	-2.667	-2.72114	0	-0.736061	-0.764319	-0.774813	0	0.158154	0.122289	0.0822741
DE402	POLYGON ((14.30265 51.86151, 14.30599 51.86408, 14.32164 51.86263, 14.32093 51.85767, 14.33468 51.854, 14.336 51.85049, 14.36286 51.8534, 14.37943 51.85442, 14.39157 51.8528, 14.39362 51.85052, 14.3848 51.84238, 14.37861 51.84148, 14.37198 51.83004, 14.37955 51.82198, 14.39476 51.81823, 14.39338 51.8146, 14.39619 51.80978, 14.40608 51.80123, 14.41128 51.80127, 14.42455 51.80138, 14.44606 51.81459…	0	-121.379	-115.765	255.382	0	-0.655461	-0.692678	0.866393	0	-4.34352	-4.3501	0.763978	0	-1.68819	-1.6976	0.318357	0	-0.281816	-0.286575	0.0875868
DE403	POLYGON ((14.60089 52.27205, 14.60136 52.27026, 14.59742 52.27078, 14.59778 52.26879, 14.598 52.26755, 14.58885 52.27086, 14.58253 52.27746, 14.56807 52.27571, 14.55241 52.26927, 14.55085 52.26243, 14.53472 52.26228, 14.53331 52.25707, 14.51764 52.26204, 14.5045 52.26216, 14.50706 52.25485, 14.50212 52.25443, 14.49201 52.25277, 14.4794 52.262, 14.47757 52.26163, 14.47895 52.27033, 14.46767 52.275…	0	105.75	-164.91	-98.1105	0	-0.939779	0.27571	-0.939779	0	-4.65242	0.820763	-4.65242	0	-1.78714	0.348738	-1.78714	0	-0.159918	0.0682333	-0.159918
DE404	POLYGON ((12.89353 52.46076, 12.89025 52.46483, 12.89573 52.46805, 12.91568 52.4735, 12.91712 52.48109, 12.93239 52.48781, 12.93579 52.49978, 12.94933 52.50458, 12.9531 52.50326, 12.95971 52.50586, 12.99242 52.50955, 12.99445 52.51268, 13.00433 52.51366, 13.02136 52.49588, 13.02093 52.49141, 13.02916 52.48186, 13.03964 52.48014, 13.04182 52.47613, 13.04605 52.4683, 13.06257 52.46118, 13.07065 52.…	0	50.6697	-54.0734	-63.0046	0	0.232488	0.0676382	0.210891	0	-0.555388	0.142091	-0.56832	0	-0.154133	0.047769	-0.154349	0	0.100145	0.0160509	0.0854697
DE405	POLYGON ((14.14366 52.96137, 14.1395 52.9515, 14.14376 52.94453, 14.14279 52.93357, 14.14379 52.93088, 14.1517 52.90965, 14.15263 52.90024, 14.15669 52.89559, 14.13063 52.88991, 14.12522 52.90099, 14.12412 52.90325, 14.1179 52.90288, 14.11625 52.90218, 14.10162 52.90255, 14.09575 52.9027, 14.09264 52.89777, 14.08237 52.89093, 14.07915 52.89366, 14.08125 52.89907, 14.07941 52.90072, 14.0729 52.898…	0	227.683	612.017	692.183	0	1.77892	0.623903	1.66963	0	0.217339	0.201838	0.0155018	0	0.188407	0.114441	0.0739658	0	0.293144	0.0889601	0.204184
DE117	POLYGON ((9.114330000000001 49.21054, 9.15972 49.2065, 9.15964 49.20509, 9.160869999999999 49.20355, 9.16344 49.2034, 9.164619999999999 49.19233, 9.16943 49.19277, 9.17586 49.19297, 9.17597 49.19179, 9.18093 49.19143, 9.18529 49.19104, 9.21288 49.18704, 9.21903 49.18109, 9.221410000000001 49.17113, 9.23597 49.16967, 9.23901 49.1647, 9.256589999999999 49.1628, 9.25916 49.15947, 9.26179 49.15602, 9…	0	-5.97545	-2545.65	-2518.09	0	-5.30436	-0.141147	-5.28748	0	-25.298	-0.653835	-25.2918	0	-6.9405	-0.17157	-6.9316	0	-1.45768	-0.00219571	-1.45445
DE118	POLYGON ((9.443490000000001 49.36434, 9.4634 49.35496, 9.458500000000001 49.34984, 9.46565 49.34582, 9.467510000000001 49.34021, 9.46546 49.33716, 9.471579999999999 49.32369, 9.47935 49.3183, 9.50009 49.31338, 9.51698 49.31281, 9.518649999999999 49.3109, 9.51432 49.30704, 9.5146 49.30374, 9.491680000000001 49.29845, 9.477969999999999 49.29983, 9.45942 49.28849, 9.44558 49.29128, 9.43942 49.28973,…	0	-1787.77	-1628.9	-1621.91	0	-2.58511	-3.17891	-2.58511	0	0.0119589	0.0117767	0.0119589	0	0.0406224	0.00713942	0.0406224	0	0.0138219	-0.0939776	0.0138219
DEB1B	MULTIPOLYGON (((8.03969 50.69738, 8.04139 50.69665, 8.059659999999999 50.69504, 8.07752 50.70544, 8.083589999999999 50.70323, 8.098229999999999 50.70341, 8.110290000000001 50.69749, 8.12158 50.68601, 8.125780000000001 50.68581, 8.120340000000001 50.67774, 8.112579999999999 50.67557, 8.11023 50.6709, 8.109690000000001 50.66516, 8.109909999999999 50.66002, 8.11009 50.65725, 8.112690000000001 50.654…	0	291.884	293.996	375.903	0	1.07886	1.05065	1.09146	0	0.0114149	0.0046518	0.0160667	0	0.0544655	0.00664543	0.0611109	0	0.121901	0.0802961	0.12232
DEB1C	POLYGON ((7.38195 50.16075, 7.3741 50.1571, 7.36444 50.14662, 7.36543 50.14406, 7.37084 50.14367, 7.36865 50.14075, 7.37393 50.13875, 7.37602 50.13379, 7.36914 50.12883, 7.3585 50.13237, 7.3438 50.12639, 7.33792 50.12852, 7.32734 50.12568, 7.31422 50.13426, 7.29328 50.11903, 7.29938 50.11279, 7.30531 50.11286, 7.30903 50.10395, 7.32106 50.09667, 7.32265 50.09431, 7.33646 50.09416, 7.33939 50.0917…	0	60.2236	414.697	492.052	0	1.35291	0.155828	1.35291	0	0.0268299	-2.35e-13	0.0268299	0	0.128017	-1.83e-13	0.128017	0	0.118165	0.00130229	0.118165
DEB1D	POLYGON ((7.63573 50.24561, 7.60121 50.24999, 7.58825 50.24881, 7.58194 50.2454, 7.57996 50.24222, 7.57877 50.2403, 7.58189 50.23604, 7.58998 50.234, 7.60225 50.23297, 7.61089 50.22899, 7.6211 50.21624, 7.63825 50.20624, 7.6435 50.20097, 7.6464 50.19159, 7.64467 50.18041, 7.64989 50.17691, 7.66212 50.17339, 7.66602 50.17234, 7.66873 50.17172, 7.6887 50.16958, 7.69816 50.16652, 7.71033 50.1553, 7.…	0	67.1382	185.926	244.439	0	0.791888	0.118784	0.836107	0	0.0447273	0.0666938	0.0248526	0	0.0311172	0.135929	0.108935	0	0.0223366	0.0602345	0.0462857
DEB21	POLYGON ((6.67958 49.85436, 6.68785 49.85606, 6.69003 49.85619, 6.69088 49.85774, 6.70393 49.84624, 6.70419 49.84084, 6.71085 49.83432, 6.70758 49.8271, 6.71328 49.82205, 6.74639 49.81433, 6.74648 49.81347, 6.70204 49.80391, 6.70064 49.7977, 6.7031 49.79372, 6.71342 49.7954, 6.72129 49.79291, 6.72618 49.79113, 6.73243 49.78443, 6.7391 49.7833, 6.73719 49.77663, 6.7184 49.77265, 6.71178 49.77569, …	0	57.2424	156.189	221.67	0	0.522703	0.0547994	0.532848	0	0.00268806	0.00783903	0.00783903	0	0.0128259	0.0201844	0.0201844	0	0.146643	0.0477632	0.14878
DE26B	MULTIPOLYGON (((10.45054 50.19671, 10.43894 50.18636, 10.441 50.17652, 10.4297 50.16796, 10.42262 50.15605, 10.41561 50.15293, 10.40972 50.14688, 10.39432 50.14116, 10.3947 50.13874, 10.40048 50.13611, 10.40089 50.12952, 10.40574 50.12588, 10.403 50.11521, 10.39351 50.10575, 10.3797 50.10214, 10.37874 50.09194, 10.38205 50.09028, 10.39524 50.09176, 10.39803 50.08857, 10.40525 50.08595, 10.41288 5…	0	8.02634	361.28	344.128	0	1.25719	0.00932965	1.22616	0	0.0502059	0.00344398	0.0316218	0	0.139678	0.00491997	0.139368	0	0.161306	0.000218295	0.158025
DE26C	POLYGON ((10.18916 49.89206, 10.18166 49.88492, 10.17774 49.88353, 10.1712 49.88437, 10.16636 49.88165, 10.16259 49.87615, 10.16544 49.86946, 10.16436 49.858, 10.16459 49.8482, 10.15896 49.8463, 10.14193 49.84637, 10.13682 49.8493, 10.1307 49.84917, 10.12062 49.84572, 10.12129 49.83821, 10.11313 49.83862, 10.10688 49.83639, 10.09609 49.83707, 10.09165 49.83545, 10.08662 49.83731, 10.08319 49.8324…	0	83.1899	124.565	140.698	0	0.542295	0.258494	0.553084	0	0.023382	0.0173808	0.0273649	0	0.111565	0.00591317	0.117255	0	0.0905651	0.00315435	0.0908693
DE271	POLYGON ((10.88408 48.45844, 10.89326 48.45844, 10.89628 48.45413, 10.90164 48.45262, 10.90796 48.43499, 10.91515 48.43431, 10.92011 48.42456, 10.92738 48.42367, 10.93473 48.4135, 10.95665 48.38061, 10.95876 48.37239, 10.9575 48.3693, 10.94901 48.36564, 10.95756 48.33741, 10.94922 48.33262, 10.95069 48.32658, 10.94861 48.31415, 10.95471 48.3043, 10.9456 48.29496, 10.94748 48.28612, 10.94492 48.28…	0	123.902	102.335	37.1901	0	0.356733	0.359819	0.284565	0	0.0552216	0.0768381	-0.220146	0	0.0214308	0.0296694	-0.0540558	0	0.128159	0.0904793	0.0850183
DE272	POLYGON ((10.62804 47.92115, 10.64387 47.91769, 10.64943 47.9159, 10.64979 47.91309, 10.64735 47.90836, 10.64073 47.90659, 10.64127 47.90422, 10.64479 47.90102, 10.65296 47.90199, 10.66053 47.88496, 10.65425 47.88234, 10.65357 47.87813, 10.65373 47.87119, 10.65932 47.86068, 10.65669 47.85248, 10.66008 47.84583, 10.65695 47.84117, 10.64384 47.85061, 10.64904 47.85319, 10.64762 47.85521, 10.6315 47…	0	120.159	122.914	222.537	0	0.429606	0.15797	0.429606	0	0.00735537	0.0495538	0.00735537	0	0.0172374	0.0083686	0.0172374	0	0.117296	0.135504	0.117296
DE273	POLYGON ((10.2789 47.77704, 10.2884 47.77788, 10.29374 47.77699, 10.29232 47.77234, 10.29599 47.76797, 10.31064 47.76737, 10.3134 47.77082, 10.31899 47.77138, 10.32948 47.76763, 10.34027 47.76823, 10.34801 47.76825, 10.35314 47.76297, 10.3601 47.76512, 10.36872 47.76301, 10.37701 47.75669, 10.37307 47.74453, 10.35839 47.72972, 10.36477 47.72691, 10.36727 47.71932, 10.37266 47.71641, 10.37304 47.7…	0	160.695	104.296	130.408	0	0.415297	0.458238	0.415297	0	0.00201232	0.034121	0.00201232	0	0.00960162	0.000568684	0.00960162	0	0.0887439	0.0946866	0.0887439
DE40H	POLYGON ((13.50709 51.79203, 13.49861 51.79444, 13.49275 51.79165, 13.48597 51.79142, 13.47607 51.79903, 13.46754 51.79667, 13.46362 51.79335, 13.45252 51.80047, 13.44356 51.80226, 13.44277 51.80871, 13.43314 51.80795, 13.423 51.81236, 13.42003 51.81943, 13.40661 51.81555, 13.39709 51.81643, 13.39122 51.81713, 13.3872 51.81922, 13.38195 51.82195, 13.35614 51.83203, 13.34324 51.82831, 13.31068 51.…	0	-170.346	-157.583	-143.615	0	0.650384	0.41141	0.652149	0	-1.24646	-1.23397	-1.24581	0	-0.370273	-0.370065	-0.369343	0	0.0106336	0.00662876	0.0106582
DE40I	POLYGON ((14.41216 53.32964, 14.41496 53.32335, 14.41128 53.31627, 14.4074 53.30882, 14.41128 53.30482, 14.41497 53.30103, 14.42092 53.27741, 14.44525 53.27443, 14.4502 53.26154, 14.44122 53.25436, 14.4357 53.24895, 14.43203 53.24042, 14.41947 53.23286, 14.41128 53.22563, 14.40917 53.22377, 14.40432 53.20969, 14.37775 53.20156, 14.37451 53.18822, 14.36694 53.17332, 14.37126 53.15731, 14.38648 53.…	0	114.321	395.055	-203.757	0	1.06799	0.177708	-0.186433	0	0.523513	0.0219655	-2.70377	0	0.319574	-0.00400504	-0.807096	0	0.0813115	0.00173388	-0.00317907
DE501	MULTIPOLYGON (((8.91583 53.01102, 8.90611 53.01299, 8.89274 53.0157, 8.86528 53.03668, 8.86337 53.03473, 8.866820000000001 53.02504, 8.86233 53.02167, 8.856730000000001 53.02021, 8.851150000000001 53.01875, 8.84718 53.02159, 8.836360000000001 53.01958, 8.81845 53.02255, 8.80926 53.03062, 8.80129 53.0334, 8.77904 53.03967, 8.77277 53.04575, 8.77022 53.05268, 8.76295 53.05086, 8.76266 53.04659, 8.7…	0	-745.708	182.38	-630.919	0	0.519615	-1.17762	-0.736629	0	0.143383	-5.13835	-5.14088	0	0.0645616	-1.42572	-1.41818	0	0.127816	-0.41254	-0.422922
DE502	MULTIPOLYGON (((8.52041 53.6062, 8.5261 53.60462, 8.53532 53.60715, 8.55874 53.60346, 8.59285 53.59343, 8.60266 53.59625, 8.61326 53.60287, 8.62261 53.6051, 8.63772 53.60373, 8.65063 53.60256, 8.639250000000001 53.59554, 8.641389999999999 53.59195, 8.63772 53.58948, 8.62926 53.58369, 8.62645 53.57986, 8.619339999999999 53.57836, 8.617559999999999 53.57581, 8.61852 53.57443, 8.63104 53.55635, 8.63…	0	160.789	98.9216	237.387	0	0.42426	0.736652	0.742262	0	0.00474668	0.0117674	0.0117674	0	0.0226485	0.032678	0.032678	0	0.0949603	0.0969661	0.098352
DE11D	MULTIPOLYGON (((10.40985 48.97744, 10.40267 48.97492, 10.40301 48.96962, 10.40368 48.96679, 10.41764 48.96831, 10.42446 48.96214, 10.41946 48.95918, 10.42844 48.95542, 10.43288 48.94567, 10.44433 48.94478, 10.44563 48.94074, 10.45079 48.9377, 10.43885 48.93329, 10.45251 48.9254, 10.4567 48.91916, 10.45389 48.915, 10.44226 48.90876, 10.42978 48.90654, 10.42482 48.90774, 10.42447 48.90314, 10.4395 …	0	106.133	257.85	268.231	0	0.919181	0.488986	0.930531	0	0.00867724	-3.5e-13	0.0128672	0	0.0414028	-2.25e-13	0.0473885	0	0.146576	0.0047185	0.147023
DE121	MULTIPOLYGON (((8.22946 48.6808, 8.228999999999999 48.68865, 8.2255 48.69265, 8.2271 48.6981, 8.215680000000001 48.69738, 8.207470000000001 48.70728, 8.194290000000001 48.7124, 8.191420000000001 48.71594, 8.177860000000001 48.71256, 8.16281 48.71676, 8.14691 48.716, 8.1111 48.72792, 8.12293 48.73385, 8.12622 48.72981, 8.13485 48.72897, 8.143380000000001 48.74121, 8.150600000000001 48.74366, 8.177…	0	33.3863	251.773	351.924	0	0.790274	0.0305729	0.816628	0	0.00606867	0.0127793	0.0135296	0	0.00866953	0.012999	0.0442687	0	0.158446	0.012175	0.20916
DE122	POLYGON ((8.339969999999999 49.08015, 8.346209999999999 49.07136, 8.347160000000001 49.06502, 8.35459 49.06578, 8.35683 49.07096, 8.373200000000001 49.06839, 8.392530000000001 49.06869, 8.407769999999999 49.0634, 8.41441 49.06978, 8.411239999999999 49.07452, 8.412649999999999 49.08084, 8.42435 49.09058, 8.435600000000001 49.09153, 8.428000000000001 49.07195, 8.45088 49.04967, 8.461119999999999 49…	0	-440.188	-1166.95	-1804.4	0	-2.41361	-0.223525	-3.08769	0	-12.5586	-1.89628	-14.7102	0	-3.43497	-0.555802	-4.07443	0	-1.05042	-0.277881	-1.37458
DE123	MULTIPOLYGON (((8.81823 49.1945, 8.82531 49.188, 8.8169 49.16504, 8.817690000000001 49.15779, 8.82166 49.15746, 8.83179 49.16185, 8.83257 49.15677, 8.84094 49.15067, 8.836460000000001 49.14808, 8.83732 49.14058, 8.83182 49.1394, 8.8278 49.13507, 8.830170000000001 49.12969, 8.82643 49.12659, 8.82851 49.12549, 8.856730000000001 49.12632, 8.86496 49.13036, 8.87154 49.12999, 8.87806 49.11951, 8.88935…	0	-1449.03	-1298.16	-1284.99	0	-2.00705	-2.59155	-1.98209	0	0.005597	0.0223489	0.0126625	0	0.00779345	0.0416673	0.0415059	0	0.00149151	-0.0543153	0.0522054
DED41	POLYGON ((13.04877 50.80657, 13.04539 50.80557, 13.04182 50.80069, 13.03665 50.79364, 13.03055 50.79002, 13.03082 50.78594, 13.02278 50.77717, 13.02162 50.77144, 13.01815 50.76983, 13.00738 50.77154, 12.99095 50.77872, 12.99057 50.76984, 12.98605 50.76399, 12.96848 50.75437, 12.96241 50.75228, 12.95378 50.75786, 12.94928 50.75785, 12.93731 50.75343, 12.9366 50.74401, 12.92731 50.74165, 12.91534 5…	0	61.169	152.524	187.703	0	0.632466	0.202774	0.657244	0	0.626616	0.632994	0.635118	0	0.244533	0.253644	0.263777	0	0.0762521	0.0775095	0.120855
DED42	POLYGON ((13.50185 50.63364, 13.49754 50.63129, 13.49303 50.62409, 13.47923 50.61646, 13.46272 50.60183, 13.44226 50.61051, 13.42837 50.611, 13.42547 50.61645, 13.42086 50.61599, 13.41481 50.61709, 13.41363 50.62032, 13.40537 50.63372, 13.39291 50.64215, 13.39121 50.64594, 13.38195 50.64526, 13.3756 50.64959, 13.37175 50.64992, 13.37715 50.62833, 13.36426 50.6181, 13.36087 50.61864, 13.35214 50.6…	0	30.8717	367.7	392.868	0	1.22425	0.0985372	1.2414	0	0.012242	0.012242	0.0185719	0	0.0584118	0.0584118	0.0674544	0	0.198057	0.0441693	0.198584
DED43	POLYGON ((13.19871 51.23041, 13.20676 51.21797, 13.20386 51.21323, 13.19361 51.21114, 13.20176 51.20373, 13.20842 51.20241, 13.20965 51.19409, 13.21204 51.18908, 13.21227 51.18692, 13.21124 51.17674, 13.21619 51.17566, 13.22448 51.17519, 13.22893 51.16975, 13.23609 51.16837, 13.23793 51.1655, 13.24317 51.16171, 13.2483 51.1635, 13.25292 51.16237, 13.25694 51.151, 13.25218 51.14758, 13.25093 51.14…	0	136.017	221.112	196.181	0	0.924488	0.690705	0.924504	0	0.042933	-0.175048	-0.159255	0	0.0127536	-0.0463615	0.0289949	0	0.00639962	-0.002055	0.0453071
DE408	POLYGON ((12.82876 52.69476, 12.86517 52.70381, 12.87335 52.70946, 12.9233 52.71932, 12.9253 52.72302, 12.92984 52.7247, 12.9621 52.72028, 12.96651 52.71326, 12.97616 52.71039, 12.97038 52.70148, 12.98378 52.70141, 12.98659 52.70099, 12.9956 52.69765, 12.99158 52.69253, 13.02188 52.68915, 13.01881 52.67764, 13.02774 52.6776, 13.02894 52.67589, 13.02725 52.67381, 13.02558 52.6758, 13.01614 52.6728…	0	284.748	364.955	404.926	0	1.4271	0.762734	1.49934	0	1.85e-14	0.201637	0.0204845	0	1.18e-14	0.214105	0.0972328	0	0.0721152	0.165071	0.105254
DE409	POLYGON ((14.15669 52.89559, 14.16113 52.88789, 14.15742 52.8746, 14.12522 52.84689, 14.12412 52.84594, 14.1229 52.84295, 14.12299 52.83756, 14.12412 52.83467, 14.12522 52.83373, 14.12762 52.83166, 14.13072 52.82835, 14.1423 52.82416, 14.20735 52.81917, 14.21555 52.81713, 14.25305 52.78982, 14.25736 52.78718, 14.27991 52.77419, 14.30389 52.76599, 14.32478 52.76117, 14.35084 52.75131, 14.36131 52.…	0	305.287	214.383	419.068	0	0.678788	0.928272	0.832276	0	2.25e-13	0.154902	0.0248282	0	1.45e-13	0.185646	0.104905	0	0.0413516	0.122797	0.0746434
DE40A	MULTIPOLYGON (((13.2414 53.2324, 13.25037 53.22127, 13.24444 53.21344, 13.24749 53.20754, 13.27134 53.20322, 13.2765 53.1936, 13.28798 53.19538, 13.28976 53.19242, 13.28727 53.18638, 13.30934 53.17676, 13.29689 53.16096, 13.30095 53.15371, 13.29189 53.14278, 13.2973 53.14045, 13.29093 53.13657, 13.29958 53.12744, 13.32205 53.11075, 13.32335 53.10217, 13.33372 53.0975, 13.34825 53.09616, 13.36164 …	0	148.36	661.257	618.304	0	2.14811	0.605041	2.03049	0	0.173697	0.0190627	0.0190627	0	0.178385	0.0809633	0.0809633	0	0.302441	0.0332842	0.229223
DE734	MULTIPOLYGON (((9.68533 51.58202, 9.690189999999999 51.57659, 9.685090000000001 51.56787, 9.67238 51.5684, 9.64348 51.58209, 9.63382 51.58416, 9.627800000000001 51.58234, 9.625360000000001 51.57458, 9.62839 51.56745, 9.63607 51.55963, 9.644819999999999 51.5587, 9.64776 51.55251, 9.624599999999999 51.54881, 9.61243 51.5573, 9.61009 51.55646, 9.611079999999999 51.55358, 9.615589999999999 51.54653, …	0	3.78388	177.326	-62.2077	0	0.949855	0.448893	0.41072	0	-0.450994	-0.468885	-2.84828	0	-0.0694481	-0.137858	-0.727903	0	0.13937	-0.00473973	0.116791
DE735	POLYGON ((9.635960000000001 51.1831, 9.6852 51.18475, 9.68694 51.1832, 9.69373 51.17714, 9.69342 51.17331, 9.69261 51.168, 9.703989999999999 51.15878, 9.71336 51.15588, 9.71367 51.15217, 9.721550000000001 51.15219, 9.731640000000001 51.14484, 9.75079 51.14508, 9.75915 51.14957, 9.77327 51.14629, 9.7807 51.11666, 9.77482 51.09933, 9.77753 51.08316, 9.761990000000001 51.07309, 9.753310000000001 51.…	0	11.4661	506.608	524.312	0	1.68077	0.0073455	1.67342	0	0.0337702	0.00920935	0.0245608	0	0.107417	0.00594151	0.101476	0	0.185032	0.00439361	0.180638
DE736	POLYGON ((9.15541 51.44267, 9.160550000000001 51.42487, 9.1546 51.42125, 9.161099999999999 51.41913, 9.157629999999999 51.41427, 9.150639999999999 51.41785, 9.149150000000001 51.41552, 9.144830000000001 51.41608, 9.14146 51.41287, 9.146280000000001 51.40755, 9.163489999999999 51.39947, 9.168609999999999 51.39375, 9.16638 51.38321, 9.17389 51.37298, 9.171469999999999 51.37117, 9.16511 51.372, 9.16…	0	736.451	871.513	891.86	0	2.72336	2.11007	2.71473	0	0.0423288	0.0423288	0.0315103	0	0.144003	0.144003	0.137024	0	0.258703	0.258703	0.254979
DE112	POLYGON ((9.06485 48.75558, 9.06357 48.7478, 9.044840000000001 48.74638, 9.04016 48.74137, 9.051460000000001 48.74023, 9.05677 48.73356, 9.066190000000001 48.7339, 9.06495 48.7284, 9.076750000000001 48.72433, 9.07559 48.72075, 9.07785 48.71881, 9.08811 48.71348, 9.10472 48.70908, 9.09643 48.70484, 9.10262 48.70384, 9.106809999999999 48.7008, 9.107100000000001 48.6958, 9.110709999999999 48.69137, …	0	-75.0428	183.373	75.8141	0	0.546237	-0.0735784	0.440975	0	0.0784822	-0.31438	-0.305075	0	0.0390188	-0.0933895	-0.068363	0	0.145781	-0.0132958	0.126193
DEA2C	POLYGON ((7.39848 50.94975, 7.4141 50.94683, 7.42807 50.94723, 7.44334 50.94695, 7.44513 50.94237, 7.4603 50.93564, 7.46136 50.93146, 7.47122 50.92381, 7.47865 50.91038, 7.47162 50.90289, 7.46901 50.89038, 7.46225 50.87873, 7.47213 50.87834, 7.48994 50.87421, 7.5056 50.85988, 7.50518 50.85243, 7.51256 50.85399, 7.5286 50.8423, 7.52892 50.83344, 7.54928 50.83122, 7.55634 50.83529, 7.56352 50.83613…	0	125.73	161.616	169.425	0	0.601021	0.484945	0.599529	0	0.00950256	0.0413304	0.00950256	0	0.0269867	0.0475208	0.0269867	0	0.132929	0.105584	0.132929
DEA2D	POLYGON ((6.41691 50.6093, 6.41878 50.60298, 6.41407 50.59939, 6.39154 50.59579, 6.39069 50.5912, 6.3945 50.58351, 6.38581 50.57467, 6.36559 50.56195, 6.36271 50.55164, 6.36463 50.54119, 6.35856 50.53434, 6.35823 50.52987, 6.37348 50.53574, 6.37919 50.53384, 6.36903 50.51816, 6.34825 50.50755, 6.33009 50.50511, 6.31556 50.49704, 6.3142 50.49781, 6.31412 50.49903, 6.30908 50.50141, 6.30567 50.5003…	0	325.244	405.34	61.0544	0	1.53849	1.1866	1.18844	0	3.95011	3.94742	2.82336	0	1.53948	1.52664	1.20476	0	0.363954	0.326228	0.286244
DEA31	POLYGON ((6.92841 51.49796, 6.92955 51.49951, 6.9256 51.50335, 6.91044 51.50354, 6.89455 51.51646, 6.89235 51.52387, 6.88567 51.52857, 6.88461 51.53615, 6.8796 51.53864, 6.86981 51.55137, 6.86078 51.55738, 6.86707 51.56696, 6.85587 51.5686, 6.83315 51.57965, 6.85755 51.58942, 6.86516 51.59674, 6.8514 51.60716, 6.87024 51.62079, 6.86775 51.63115, 6.90228 51.63568, 6.93247 51.6434, 6.94733 51.63534…	0	14.7036	104.069	123.673	0	0.410564	0.0164971	0.390884	0	0.0471177	0.00608981	0.00785045	0	0.0376634	0.00869974	0.0171005	0	0.24632	0.00306267	0.039195
DEA32	POLYGON ((7.13956 51.50616, 7.13643 51.49065, 7.13243 51.48948, 7.1042 51.48127, 7.07254 51.48465, 7.07234 51.49435, 7.06667 51.4975, 7.05973 51.4982, 7.05024 51.5108, 7.02061 51.51887, 7.01021 51.53273, 7.0139 51.53885, 7.02089 51.54094, 7.02185 51.54417, 7.02896 51.54558, 7.03075 51.54771, 7.02054 51.55266, 7.0193 51.56052, 7.01425 51.56377, 7.01613 51.56634, 7.01198 51.57445, 7.01655 51.57751,…	0	70.4046	83.6243	-810.509	0	0.341548	0.323888	-1.55285	0	-0.205966	-0.215552	-8.57317	0	-0.0472758	-0.0513463	-2.34321	0	0.0416987	-0.0207768	-1.04117
DEA33	POLYGON ((7.51239 51.99967, 7.51838 52.00109, 7.51418 52.00794, 7.51492 52.01195, 7.53419 52.0198, 7.53299 52.03265, 7.55454 52.04189, 7.57024 52.04842, 7.575 52.04644, 7.58445 52.04815, 7.58661 52.04984, 7.58523 52.05581, 7.59902 52.05968, 7.61567 52.05454, 7.63092 52.04186, 7.634 52.04518, 7.64709 52.04635, 7.65052 52.05253, 7.6701 52.04648, 7.68001 52.04019, 7.68536 52.03363, 7.70412 52.03442,…	0	62.8332	-40.0738	-20.9505	0	0.239267	0.0852574	0.246178	0	-0.404069	0.154764	-0.402113	0	-0.114525	0.0697131	-0.10519	0	-0.0341903	0.229701	0.00194199
DE716	POLYGON ((9.050079999999999 49.86631, 9.04824 49.86617, 9.04607 49.86649, 9.04346 49.86791, 9.04209 49.86641, 9.038309999999999 49.86564, 9.036580000000001 49.86728, 9.033340000000001 49.86647, 9.0343 49.86385, 9.034039999999999 49.8621, 9.04303 49.85488, 9.04175 49.8488, 9.03608 49.8465, 9.035439999999999 49.85116, 9.02947 49.85493, 9.02112 49.85261, 9.00563 49.85502, 9.006169999999999 49.84749,…	0	109.958	204.413	218.911	0	0.731022	0.266829	0.727967	0	0.0152934	0.0172942	0.0114631	0	0.0384316	0.0106085	0.0359604	0	0.162498	0.118315	0.155748
DE717	POLYGON ((8.59132 50.01769, 8.59789 50.01807, 8.6021 50.01629, 8.603910000000001 50.01193, 8.608230000000001 49.99604, 8.62242 49.98356, 8.62853 49.97487, 8.62965 49.96873, 8.622339999999999 49.96798, 8.62011 49.96548, 8.60426 49.9642, 8.597630000000001 49.95858, 8.604889999999999 49.9544, 8.583959999999999 49.95543, 8.583410000000001 49.94528, 8.57883 49.9435, 8.566319999999999 49.94177, 8.57015…	0	88.6622	-15.2387	12.7841	0	0.416536	0.160833	0.443066	0	-0.516483	0.130192	-0.511931	0	-0.151498	0.045127	-0.125987	0	0.0544504	0.0726062	0.0886014
DE718	POLYGON ((8.514139999999999 50.39935, 8.51573 50.39817, 8.53593 50.39092, 8.53725 50.38255, 8.544919999999999 50.37785, 8.542630000000001 50.37222, 8.5449 50.37017, 8.56188 50.3749, 8.5717 50.36806, 8.580410000000001 50.37329, 8.58466 50.37311, 8.5876 50.37005, 8.59294 50.36888, 8.609999999999999 50.37266, 8.61103 50.36504, 8.600709999999999 50.35934, 8.604889999999999 50.35446, 8.620939999999999…	0	12.8476	172.554	198.826	0	0.608361	0.0154335	0.627194	0	0.00569719	0.00569719	0.0110288	0	0.00813884	0.00813884	0.0335781	0	0.112883	0.00119741	0.158609
DE719	POLYGON ((9.47911 50.44069, 9.481479999999999 50.43953, 9.484529999999999 50.43491, 9.487500000000001 50.41422, 9.49414 50.41131, 9.55659 50.38165, 9.56184 50.38219, 9.56406 50.38611, 9.583640000000001 50.38695, 9.61149 50.39317, 9.616849999999999 50.39064, 9.6206 50.39202, 9.632899999999999 50.38242, 9.65151 50.37643, 9.67292 50.37251, 9.68056 50.37281, 9.68258 50.37023, 9.68694 50.36594, 9.6924…	0	-129.948	-2.6387	-650.867	0	0.19132	-0.175786	-0.459197	0	-3.10562	-3.11098	-5.17605	0	-0.801287	-0.801376	-1.41482	0	0.111465	0.00257481	0.0532933
DE274	POLYGON ((10.11014 47.93715, 10.09378 47.94483, 10.08507 47.9568, 10.08885 47.9695, 10.10421 47.97436, 10.11495 47.97626, 10.12117 47.97236, 10.11621 47.96521, 10.11707 47.96096, 10.12296 47.96159, 10.12899 47.95866, 10.13572 47.95909, 10.14363 47.96395, 10.13814 47.96919, 10.1311 47.96803, 10.12895 47.97104, 10.13495 47.98604, 10.15194 47.98927, 10.15613 47.99763, 10.14256 48.01239, 10.13239 48.…	0	10.6122	157.08	203.984	0	0.580303	0.0156082	0.592604	0	0.00545045	0.00650743	0.00893295	0	0.00778636	0.00846828	0.0244028	0	0.0965548	0.00404497	0.134398
CH012	POLYGON ((8.47767 46.5276, 8.478160000000001 46.5251, 8.47282 46.52324, 8.4701 46.52008, 8.46607 46.51757, 8.4603 46.51119, 8.45579 46.50826, 8.451739999999999 46.50782, 8.44514 46.49697, 8.442909999999999 46.49543, 8.431609999999999 46.49702, 8.41957 46.49263, 8.41431 46.49472, 8.411020000000001 46.49277, 8.40104 46.49236, 8.398759999999999 46.49425, 8.394780000000001 46.4939, 8.392289999999999 …	0	-434.628	278.533	-354.059	0	0.448579	-0.574471	-0.268643	0	1.97236	5.47e-14	0.0317949	0	0.74548	8.02e-14	0.151707	0	0.0577582	-0.00643641	0.0312592
CH013	MULTIPOLYGON (((6.21955 46.31188, 6.23541 46.30656, 6.24137 46.30457, 6.24772 46.30183, 6.25188 46.29168, 6.25128 46.28841, 6.24429 46.28508, 6.23872 46.28201, 6.23853 46.27659, 6.25005 46.26229, 6.26775 46.24826, 6.2834 46.25444, 6.29488 46.2646, 6.29654 46.26368, 6.29409 46.25828, 6.29524 46.25595, 6.30853 46.25502, 6.30688 46.25176, 6.30941 46.24333, 6.29446 46.22493, 6.29173 46.22346, 6.28082…	0	520.594	539.968	112.178	0	0.821278	0.770676	0.376478	0	1.37471	1.36628	0.0255582	0	0.440958	0.433405	0.0405844	0	0.295611	0.227864	0.056163
CH024	POLYGON ((7.03997 46.97988, 7.00229 46.98672, 6.9279 46.95317, 6.89621 46.92533, 6.89352 46.92389, 6.86623 46.90929, 6.78005 46.85264, 6.75668 46.86892, 6.74275 46.87172, 6.73497 46.8704, 6.73948 46.8794, 6.74016 46.88445, 6.73801 46.88455, 6.73967 46.89227, 6.74008 46.89481, 6.72103 46.90541, 6.71674 46.90607, 6.71745 46.91589, 6.72346 46.93112, 6.72112 46.93225, 6.72039 46.93386, 6.72087 46.936…	0	247.213	282.302	223.299	0	0.947727	0.864712	0.809506	0	0.055937	0.031362	5.76e-15	0	0.100925	0.0658176	3.71e-15	0	0.0861744	0.0837914	0.024016
CH023	MULTIPOLYGON (((7.95685 47.4552, 7.96773 47.46237, 7.97398 47.45966, 7.97658 47.45418, 7.97492 47.45201, 7.98062 47.44893, 7.98188 47.44632, 7.98381 47.44327, 7.98445 47.43954, 7.98374 47.43749, 7.98646 47.43321, 7.98535 47.43186, 7.98718 47.42837, 7.98535 47.42432, 7.98171 47.42785, 7.96309 47.4223, 7.98151 47.41422, 7.98864 47.41378, 8.006119999999999 47.40729, 8.01207 47.39519, 8.02656 47.3956…	0	-1289.28	-1594.96	206.844	0	-2.30657	-2.2665	0.86805	0	0.0123099	1.26e-13	1.26e-13	0	0.0433112	1.78e-13	1.78e-13	0	-0.0470526	-0.071694	1.33e-05
DE119	POLYGON ((9.855560000000001 49.36837, 9.85693 49.36465, 9.85195 49.3601, 9.85488 49.35326, 9.84365 49.34916, 9.84698 49.34221, 9.857670000000001 49.32888, 9.84835 49.32184, 9.853120000000001 49.31229, 9.84456 49.30887, 9.857810000000001 49.30428, 9.85458 49.29707, 9.859680000000001 49.29089, 9.85229 49.28738, 9.84165 49.28405, 9.836869999999999 49.2871, 9.83442 49.28466, 9.830489999999999 49.2796…	0	202.034	455.518	469.074	0	1.32559	0.536878	1.30305	0	0.026823	0.0208333	0.0193663	0	0.0829769	0.000347222	0.0781661	0	0.160729	0.010002	0.156522
DEB22	POLYGON ((6.97902 50.09791, 6.97904 50.08662, 6.98362 50.08323, 7.00306 50.08544, 7.00331 50.08045, 7.0064 50.08016, 7.00632 50.08253, 7.00878 50.08159, 7.0202 50.07371, 7.02453 50.06649, 7.04213 50.06613, 7.05584 50.06992, 7.05973 50.06778, 7.06477 50.06824, 7.07143 50.06485, 7.08518 50.06609, 7.08861 50.06318, 7.09879 50.06116, 7.10064 50.05654, 7.09668 50.05306, 7.09898 50.04981, 7.10315 50.04…	0	176.27	602.123	664.039	0	1.80932	0.514641	1.83935	0	0.0910617	0.0945034	0.0298659	0	0.0587495	0.0636662	0.130998	0	0.181579	0.0363231	0.191839
DEB23	POLYGON ((6.4253 50.32301, 6.42169 50.31387, 6.4246 50.31264, 6.44283 50.30497, 6.44192 50.29654, 6.44565 50.29471, 6.45808 50.30626, 6.45678 50.31103, 6.46568 50.31264, 6.47061 50.31354, 6.48007 50.29098, 6.4774 50.28468, 6.47904 50.28328, 6.48374 50.28454, 6.5056 50.28667, 6.51119 50.28576, 6.51571 50.27877, 6.5212 50.27696, 6.52129 50.27606, 6.51864 50.27304, 6.52024 50.26398, 6.53263 50.2515,…	0	647.374	834.985	902.616	0	2.5138	1.69916	2.5138	0	0.0421873	-1.35e-12	0.0421873	0	0.201294	-8.7e-13	0.201294	0	0.194912	0.149318	0.194912
DEB24	POLYGON ((6.80071 50.36178, 6.80361 50.35952, 6.80894 50.35942, 6.79946 50.35226, 6.80437 50.34886, 6.79849 50.34306, 6.81163 50.33682, 6.79579 50.33326, 6.79348 50.32765, 6.81371 50.32881, 6.81878 50.32391, 6.83618 50.31812, 6.84582 50.32168, 6.85319 50.32706, 6.85896 50.32346, 6.86454 50.32365, 6.87286 50.3194, 6.88583 50.32203, 6.8889 50.32174, 6.89307 50.31548, 6.90059 50.31452, 6.90509 50.31…	0	746.504	728.401	803.553	0	2.2275	2.25402	2.25402	0	0.140497	0.0397752	0.0397752	0	0.090643	0.182016	0.182016	0	0.177538	0.184579	0.184579
DE80N	MULTIPOLYGON (((14.26754 53.69781, 14.27315 53.68959, 14.2834 53.68192, 14.28134 53.67363, 14.27147 53.66681, 14.27482 53.66285, 14.27965 53.66241, 14.28439 53.65853, 14.28424 53.63491, 14.29459 53.62794, 14.29825 53.62561, 14.30087 53.62394, 14.31659 53.61717, 14.31498 53.60427, 14.31266 53.58562, 14.31233 53.58301, 14.31188 53.57941, 14.31189 53.57678, 14.3121 53.57464, 14.31259 53.57074, 14.31…	0	1058.16	241.613	1471.5	0	1.20324	6.106	6.72215	0	0.0828631	0.0828631	-0.347469	0	0.0246152	0.0246152	-0.103219	0	0.00537413	0.00537413	0.0800293
DE275	POLYGON ((11.29541 48.47457, 11.30374 48.47317, 11.29856 48.46344, 11.30068 48.45416, 11.31168 48.45227, 11.30407 48.45015, 11.30148 48.44656, 11.29551 48.4442, 11.28626 48.44594, 11.27239 48.44433, 11.26562 48.44678, 11.25652 48.44047, 11.24806 48.44002, 11.23836 48.43119, 11.23135 48.43185, 11.22434 48.42961, 11.21434 48.43054, 11.20668 48.42746, 11.19908 48.421, 11.19397 48.42142, 11.18659 48.…	0	125.847	269.151	301.077	0	0.975539	0.568647	0.975539	0	0.0125806	0.0125806	0.0125806	0	0.0600275	0.0600275	0.0600275	0	0.116753	0.0435759	0.116753
CH057	MULTIPOLYGON (((8.71772 47.69074, 8.720499999999999 47.69164, 8.724550000000001 47.6926, 8.727980000000001 47.69268, 8.757429999999999 47.68926, 8.7849 47.67681, 8.79571 47.6756, 8.79867 47.67617, 8.804639999999999 47.6782, 8.81823 47.67728, 8.83681 47.67128, 8.841839999999999 47.66468, 8.85332 47.66066, 8.846360000000001 47.65352, 8.851129999999999 47.6504, 8.856730000000001 47.65, 8.86303 47.65…	0	208.465	219.178	197.012	0	0.785229	0.75579	0.741436	0	0.0421181	0.0314531	0.0228577	0	0.0712621	0.0327971	0.0326538	0	0.0582406	0.018648	0.0158612
CH061	POLYGON ((8.412129999999999 47.14074, 8.416320000000001 47.13185, 8.41535 47.12445, 8.42024 47.12263, 8.43136 47.12396, 8.44168 47.12897, 8.447329999999999 47.12942, 8.4526 47.1145, 8.45838 47.11445, 8.4673 47.11867, 8.4811 47.12589, 8.493690000000001 47.11373, 8.492979999999999 47.1002, 8.477819999999999 47.1064, 8.472289999999999 47.11218, 8.4641 47.11144, 8.45121 47.11366, 8.42075 47.1019, 8.4…	0	664.586	58.3937	168.389	0	0.160783	1.16533	0.692352	0	0.0332081	1.63962	0.00942187	0	0.0603018	0.487064	0.0449558	0	0.0859845	0.0395546	0.0450514
CH062	POLYGON ((8.935079999999999 46.92021, 8.94252 46.90967, 8.94359 46.90616, 8.948790000000001 46.90149, 8.95336 46.90076, 8.952819999999999 46.8983, 8.95734 46.8879, 8.957649999999999 46.88113, 8.95787 46.87952, 8.956020000000001 46.87536, 8.94656 46.87308, 8.941750000000001 46.87087, 8.937989999999999 46.86826, 8.93271 46.86575, 8.925700000000001 46.86442, 8.92245 46.8631, 8.917999999999999 46.860…	0	398.2	692.197	479.821	0	2.63142	1.72229	1.91004	0	0.164061	0.028536	0.110599	0	0.584564	0.0407658	0.527717	0	0.064061	0.00205341	0.0590121
DE124	MULTIPOLYGON (((8.41663 48.83537, 8.416550000000001 48.83132, 8.41226 48.83027, 8.399330000000001 48.83137, 8.392379999999999 48.8345, 8.38172 48.83349, 8.383609999999999 48.83666, 8.38142 48.83939, 8.37129 48.83965, 8.37405 48.83666, 8.37937 48.83092, 8.390219999999999 48.82509, 8.403 48.82243, 8.40827 48.81201, 8.407120000000001 48.80918, 8.396839999999999 48.80989, 8.390459999999999 48.80385, …	0	273.974	350.172	344.521	0	1.17952	0.908211	1.16156	0	0.0288441	0.00545393	0.014694	0	0.044415	0.00779133	0.0518796	0	0.19456	0.13542	0.187951
DE125	POLYGON ((8.57352 49.41584, 8.573119999999999 49.4181, 8.573600000000001 49.41997, 8.57314 49.42365, 8.57776 49.42532, 8.57957 49.42624, 8.582890000000001 49.42647, 8.59286 49.42881, 8.611129999999999 49.42545, 8.628310000000001 49.44296, 8.63772 49.44028, 8.64711 49.4376, 8.70791 49.44638, 8.71621 49.45176, 8.724679999999999 49.4486, 8.74334 49.44693, 8.746 49.45398, 8.74164 49.45749, 8.75289000…	0	35.4452	76.0538	90.2756	0	0.319442	0.0350234	0.322922	0	-0.100831	0.0334408	-0.098841	0	-0.0231867	0.0256022	-0.0136933	0	0.0849217	0.0591211	0.135631
DE126	POLYGON ((8.47251 49.44351, 8.453569999999999 49.44429, 8.44286 49.45048, 8.443429999999999 49.45788, 8.46092 49.46537, 8.463419999999999 49.47107, 8.447789999999999 49.48765, 8.443300000000001 49.49241, 8.436210000000001 49.50974, 8.423069999999999 49.54182, 8.414339999999999 49.5571, 8.416119999999999 49.5655, 8.422700000000001 49.57419, 8.42244 49.58339, 8.43732 49.58428, 8.44359 49.5898, 8.46…	0	-40.0529	-1973.09	-1992.81	0	-4.02801	-0.0975101	-4.05352	0	-19.5981	-0.508262	-19.6134	0	-5.3869	-0.139603	-5.38715	0	-1.95658	-0.0227704	-1.99395
DE127	POLYGON ((9.603820000000001 49.42658, 9.57113 49.41645, 9.571899999999999 49.41148, 9.579459999999999 49.40224, 9.58975 49.40018, 9.58942 49.39411, 9.59286 49.39217, 9.576460000000001 49.3851, 9.57307 49.37704, 9.569900000000001 49.37568, 9.56386 49.37756, 9.54884 49.3772, 9.52994 49.38167, 9.520659999999999 49.38058, 9.513400000000001 49.37593, 9.50787 49.37562, 9.498609999999999 49.38058, 9.476…	0	25.9223	474.363	465.647	0	1.50662	0.172343	1.49249	0	0.0382139	-6.42e-14	0.026921	0	0.107022	-4.14e-14	0.113253	0	0.181002	0.00551804	0.178804
DE21C	POLYGON ((11.40294 48.20312, 11.39299 48.20051, 11.39017 48.19199, 11.39127 48.1828, 11.38492 48.17839, 11.37414 48.1782, 11.36988 48.17581, 11.36088 48.15809, 11.36985 48.15828, 11.37475 48.1538, 11.38197 48.15288, 11.38864 48.14714, 11.39156 48.13745, 11.38859 48.13457, 11.38923 48.12862, 11.39746 48.12536, 11.41245 48.12711, 11.40039 48.11647, 11.39013 48.11929, 11.38487 48.11145, 11.38247 48.…	0	12.7739	132.205	158.214	0	0.503932	0.0304012	0.516633	0	0.00860664	0.00860664	0.0132954	0	0.041066	0.041066	0.0477642	0	0.143818	0.0743935	0.144811
DED44	MULTIPOLYGON (((12.52775 50.54667, 12.52522 50.54087, 12.51659 50.53716, 12.51056 50.53102, 12.49164 50.52854, 12.47642 50.52251, 12.47439 50.52116, 12.47131 50.51884, 12.46619 50.51386, 12.47126 50.51251, 12.4716 50.50746, 12.45923 50.50387, 12.45911 50.50236, 12.46659 50.50001, 12.46138 50.49725, 12.47793 50.48643, 12.49317 50.49201, 12.49528 50.48645, 12.49366 50.46928, 12.49564 50.46739, 12.4…	0	111.284	420.015	443.145	0	1.39672	0.280119	1.39672	0	0.0200134	0.190662	0.0200134	0	0.0759557	0.186052	0.0759557	0	0.180105	0.158145	0.180105
DED45	POLYGON ((12.80427 50.86692, 12.80465 50.84875, 12.79021 50.83811, 12.78426 50.83691, 12.78621 50.83242, 12.7767 50.83116, 12.77509 50.82451, 12.77239 50.82444, 12.76566 50.82967, 12.76332 50.82894, 12.76438 50.82421, 12.76019 50.82319, 12.75166 50.82447, 12.74028 50.82943, 12.73586 50.82326, 12.72724 50.81753, 12.74592 50.82184, 12.7493 50.81827, 12.76813 50.81139, 12.76805 50.805, 12.77098 50.8…	0	170.575	180.867	198.89	0	0.702201	0.663411	0.702201	0	0.0130092	0.00624468	0.0130092	0	0.0411973	0.00892097	0.0411973	0	0.0554792	0.013929	0.0554792
DED51	POLYGON ((12.49874 51.3605, 12.50915 51.34769, 12.52673 51.34895, 12.52871 51.34287, 12.53741 51.34089, 12.53741 51.33592, 12.52813 51.33146, 12.54261 51.32407, 12.53334 51.31591, 12.53917 51.30636, 12.50547 51.30296, 12.50087 51.2909, 12.4973 51.28825, 12.4996 51.2828, 12.49467 51.28232, 12.49452 51.27794, 12.48889 51.27497, 12.4855 51.2629, 12.492 51.26147, 12.48925 51.25837, 12.48035 51.25781,…	0	122.283	-33.6813	-20.8805	0	0.230261	0.387083	0.234441	0	-0.390996	0.101513	-0.389812	0	-0.109674	0.0419251	-0.104027	0	-0.0573742	0.0563462	-0.0206267
DEA34	POLYGON ((7.09915 52.24306, 7.09781 52.22455, 7.0962 52.2023, 7.09926 52.19687, 7.12513 52.18127, 7.13243 52.17687, 7.15053 52.16594, 7.1368 52.15583, 7.13657 52.15339, 7.15115 52.137, 7.17548 52.12848, 7.21532 52.1164, 7.22684 52.11916, 7.2511 52.11961, 7.25449 52.10793, 7.26412 52.10348, 7.26775 52.09868, 7.26886 52.09169, 7.2624 52.08947, 7.2609 52.08323, 7.26662 52.08028, 7.26702 52.07447, 7.…	0	180.225	151.309	137.542	0	0.597787	0.630674	0.548735	0	0.0857043	0.102357	0.0124946	0	0.0866826	0.0938606	0.0432793	0	0.122669	0.127051	0.039477
DE276	POLYGON ((10.92393 48.58695, 10.93067 48.58184, 10.93382 48.57047, 10.9378 48.57056, 10.94323 48.57405, 10.95652 48.57546, 10.97368 48.5687, 10.97738 48.56377, 10.97945 48.56014, 10.97764 48.55319, 10.98704 48.54967, 10.98316 48.54569, 10.97631 48.54669, 10.9602 48.54479, 10.9587 48.54758, 10.95398 48.54828, 10.95526 48.54404, 10.93765 48.53422, 10.92884 48.53454, 10.91882 48.5389, 10.90958 48.54…	0	10.7412	286.606	265.485	0	0.986164	0.0628079	0.850593	0	0.00918102	-3.45e-13	0.0135401	0	0.0438066	-2.23e-13	0.0500339	0	0.141452	0.00331073	0.141861
DE277	POLYGON ((10.77937 48.61893, 10.77754 48.61534, 10.78573 48.60818, 10.77322 48.60209, 10.77201 48.59936, 10.76511 48.59732, 10.76498 48.59041, 10.76884 48.58743, 10.77057 48.58154, 10.76914 48.57694, 10.77597 48.57509, 10.78079 48.56263, 10.7712 48.56217, 10.76354 48.5543, 10.76605 48.54247, 10.77164 48.53891, 10.77332 48.5349, 10.76304 48.5276, 10.76125 48.52066, 10.75492 48.51486, 10.75144 48.5…	0	140.653	306.509	371.963	0	1.09192	0.360198	1.15419	0	0.0038202	0.0681477	0.0214471	0	0.00545743	0.0903413	0.089563	0	0.0784884	0.0514668	0.116331
DE40B	POLYGON ((14.08849 51.8783, 14.07995 51.87053, 14.08002 51.86187, 14.0746 51.82829, 14.10162 51.82568, 14.11556 51.81484, 14.11537 51.80725, 14.11613 51.80336, 14.12366 51.79877, 14.12049 51.79578, 14.12213 51.79204, 14.11453 51.78815, 14.10162 51.75572, 14.10081 51.7537, 14.10162 51.7527, 14.11191 51.73976, 14.12316 51.7371, 14.12522 51.73734, 14.1392 51.73895, 14.14329 51.72604, 14.13701 51.713…	0	220.385	358.437	-327.195	0	0.873015	0.301051	0.101365	0	0.565039	0.561839	-1.72287	0	0.306148	0.301576	-0.417	0	0.0909252	0.0824389	0.0272918
DEB3K	POLYGON ((7.83196 49.32375, 7.84398 49.32944, 7.84563 49.33345, 7.8524 49.33403, 7.8556 49.33292, 7.85551 49.33101, 7.85542 49.32865, 7.85766 49.32473, 7.8592 49.32131, 7.8606 49.31819, 7.86329 49.31698, 7.86501 49.31409, 7.86765 49.31332, 7.86492 49.30899, 7.87076 49.30333, 7.86778 49.28845, 7.87207 49.28311, 7.87054 49.28134, 7.86954 49.27912, 7.86793 49.27759, 7.85614 49.27232, 7.8524 49.27226…	0	458.154	636.448	618.244	0	1.82495	1.30021	1.76975	0	0.0624067	0.00385457	0.0269606	0	0.110904	0.00550653	0.115755	0	0.227119	0.172702	0.221638
2001-12-01	POLYGON ((7.11702 49.30952, 7.10869 49.30524, 7.09561 49.30294, 7.09261 49.29768, 7.08442 49.29567, 7.08576 49.28288, 7.07922 49.2803, 7.07981 49.27497, 7.07084 49.27475, 7.06258 49.27142, 7.06444 49.25993, 7.06837 49.25684, 7.07622 49.25806, 7.08162 49.25616, 7.08038 49.25006, 7.08674 49.24621, 7.09145 49.24687, 7.09679 49.25125, 7.11066 49.257, 7.11454 49.25262, 7.12912 49.24454, 7.12946 49.240…	0	-33.7836	-1040.31	-1007.43	0	-1.82698	0.249782	-1.79749	0	-10.2139	-0.671459	-10.2041	0	-2.81502	-0.180295	-2.78943	0	-0.340812	0.0146428	-0.289654
2002-12-01	POLYGON ((6.89145 49.61342, 6.89518 49.59806, 6.90493 49.59143, 6.91072 49.5944, 6.91977 49.59497, 6.93247 49.59863, 6.95317 49.59565, 6.95604 49.59345, 6.95702 49.5866, 6.95093 49.57413, 6.95052 49.56735, 6.96149 49.55939, 6.95585 49.55307, 6.9578 49.54357, 6.95407 49.53264, 6.95545 49.51184, 6.94644 49.51083, 6.94357 49.50974, 6.93247 49.50555, 6.92876 49.50415, 6.92283 49.50459, 6.9188 49.5071…	0	269.836	235.586	298.948	0	0.797425	0.762646	0.797425	0	0.0196219	0.0266376	0.0196219	0	0.0765797	0.00764304	0.0765797	0	0.0825825	0.0377023	0.0825825
2003-12-01	POLYGON ((7.25259 49.43147, 7.26159 49.42419, 7.27251 49.42384, 7.29007 49.41471, 7.2926 49.40822, 7.28388 49.40254, 7.27478 49.4018, 7.26167 49.39708, 7.25473 49.39644, 7.24978 49.38606, 7.23983 49.383, 7.22211 49.37009, 7.22021 49.36539, 7.22404 49.36075, 7.23373 49.36151, 7.23866 49.35818, 7.24232 49.34973, 7.2341 49.34138, 7.23812 49.33505, 7.24451 49.33044, 7.26179 49.3265, 7.26668 49.32322,…	0	49.3551	179.946	197.41	0	0.527596	0.0355272	0.492639	0	0.0367269	0.0115466	0.0115466	0	0.0392728	0.0337419	0.0337419	0	0.107192	0.0504209	0.0787381
2004-12-01	POLYGON ((6.98932 49.43676, 6.96632 49.43164, 6.95266 49.42467, 6.94168 49.42491, 6.93224 49.42743, 6.92435 49.42153, 6.92302 49.41653, 6.91797 49.414, 6.9213 49.40764, 6.92861 49.40231, 6.9251 49.39705, 6.93191 49.39698, 6.93734 49.39366, 6.93943 49.38238, 6.94428 49.37767, 6.93801 49.3762, 6.93685 49.3734, 6.93275 49.37498, 6.93 49.36753, 6.9217 49.36817, 6.90216 49.35507, 6.89352 49.35207, 6.8…	0	-8.47164	140.606	174.554	0	0.636901	-0.00271716	0.636901	0	-0.125628	-0.13204	-0.125628	0	-0.00182903	-0.0324237	-0.00182903	0	0.0802978	-0.00169124	0.0802978
DEA35	POLYGON ((7.51239 51.99967, 7.52058 51.97823, 7.50927 51.97058, 7.49769 51.96757, 7.49286 51.96267, 7.47886 51.95498, 7.47803 51.94365, 7.47527 51.93968, 7.48383 51.94088, 7.50869 51.93538, 7.50812 51.92799, 7.50475 51.92536, 7.50614 51.91539, 7.51167 51.90833, 7.51054 51.89522, 7.52947 51.90042, 7.53396 51.90018, 7.53596 51.88771, 7.54539 51.88036, 7.54789 51.87181, 7.56272 51.86452, 7.56109 51.…	0	48.3696	220.209	132.858	0	0.729941	0.104693	0.508337	0	0.303612	0.0203116	0.0148415	0	0.238287	0.000338527	0.0555587	0	0.27224	0.00811592	0.039768
DEA36	POLYGON ((7.40955 51.66458, 7.41767 51.66215, 7.43175 51.6622, 7.44285 51.6599, 7.44639 51.65603, 7.44293 51.65167, 7.44417 51.64781, 7.45733 51.64088, 7.45491 51.63877, 7.4615 51.63772, 7.46461 51.62972, 7.45879 51.62376, 7.46012 51.61735, 7.45776 51.61366, 7.4486 51.60812, 7.43572 51.60668, 7.41793 51.59952, 7.40111 51.59311, 7.39586 51.58777, 7.38767 51.58764, 7.37173 51.5908, 7.36962 51.58283…	0	-31.2572	2.78523	-186.126	0	0.156327	0.0652774	-0.0737335	0	-1.20935	-1.2902	-1.81736	0	-0.298589	-0.353069	-0.508633	0	0.259234	-0.0457087	-0.0535184
DEA37	POLYGON ((7.96463 52.32486, 7.97862 52.31263, 7.9896 52.30927, 7.9876 52.30459, 7.95246 52.30581, 7.94242 52.30429, 7.93243 52.30174, 7.93065 52.29346, 7.93194 52.28665, 7.95647 52.27249, 7.9453 52.26556, 7.93081 52.26515, 7.92617 52.26273, 7.92323 52.25288, 7.9282 52.24203, 7.92648 52.23417, 7.92738 52.22849, 7.92162 52.2225, 7.91426 52.2221, 7.91309 52.21829, 7.90612 52.21399, 7.90572 52.20869,…	0	-536.177	-369.244	-414.614	0	-0.485538	-1.08252	-0.601614	0	-5.04418	-5.22607	-5.21786	0	-1.31246	-1.4298	-1.39063	0	0.119638	-0.0611375	-0.0250052
DE40C	POLYGON ((14.42376 52.37397, 14.41128 52.35728, 14.40877 52.35393, 14.41128 52.35278, 14.43591 52.34145, 14.41128 52.32018, 14.40541 52.31511, 14.40251 52.31318, 14.40133 52.31133, 14.40137 52.30966, 14.39793 52.30788, 14.39854 52.30295, 14.39589 52.2989, 14.40334 52.2932, 14.3991 52.2859, 14.40161 52.28369, 14.39573 52.26935, 14.39732 52.26764, 14.41128 52.26902, 14.44274 52.27212, 14.44939 52.2…	0	891.134	975.717	909.586	0	2.98655	2.79715	2.79715	0	0.237461	-4.33e-14	-4.33e-14	0	0.1532	5.66e-13	5.66e-13	0	0.29639	0.22133	0.22133
DE71A	POLYGON ((8.59024 50.15954, 8.60003 50.1565, 8.590730000000001 50.14134, 8.57761 50.13424, 8.562430000000001 50.12983, 8.55904 50.12817, 8.53125 50.11641, 8.51877 50.12123, 8.51318 50.12095, 8.50052 50.10783, 8.49541 50.10654, 8.48057 50.10989, 8.47598 50.10875, 8.478149999999999 50.10733, 8.481 50.10521, 8.478020000000001 50.10319, 8.47565 50.10128, 8.473459999999999 50.0985, 8.48902 50.08643, 8…	0	119.259	116.453	136.235	0	0.457278	0.457278	0.457278	0	0.00516898	0.00516898	0.00516898	0	0.00738425	0.00738425	0.00738425	0	0.0464304	0.0464304	0.0464304
DE71B	POLYGON ((9.03608 49.8465, 9.04106 49.84163, 9.05678 49.8448, 9.058020000000001 49.83414, 9.063549999999999 49.83234, 9.070679999999999 49.83454, 9.08473 49.84751, 9.089119999999999 49.84122, 9.078480000000001 49.83506, 9.08602 49.82691, 9.077680000000001 49.81836, 9.08615 49.80641, 9.087339999999999 49.79873, 9.092919999999999 49.79055, 9.108140000000001 49.79798, 9.13036 49.79493, 9.12956999999…	0	-7.65215	563.333	590.445	0	1.79399	-0.00264296	1.80773	0	-0.127567	-0.138885	-0.122493	0	0.0354483	-0.0355158	0.0426968	0	0.248353	-0.000564055	0.248699
DE71C	POLYGON ((8.99056 50.06712, 8.98776 50.06327, 8.985049999999999 50.05939, 8.98415 50.05812, 8.982710000000001 50.0569, 8.98129 50.05593, 8.976240000000001 50.04934, 8.982799999999999 50.04259, 8.990259999999999 50.04187, 9.01008 50.04584, 9.023860000000001 50.0434, 9.031689999999999 50.03803, 9.030099999999999 50.02664, 9.03003 50.02528, 9.03027 50.02326, 9.0306 50.02177, 9.031029999999999 50.020…	0	51.5865	146.881	160.104	0	0.541007	0.135943	0.541007	0	0.00830667	0.00262983	0.00830667	0	0.0206578	0.012548	0.0206578	0	0.176155	0.172858	0.176155
DE94H	MULTIPOLYGON (((7.8099 53.70766, 7.83333 53.67035, 7.83537 53.64877, 7.8412 53.64571, 7.83664 53.63589, 7.83163 53.63766, 7.82918 53.63351, 7.82243 53.6338, 7.82114 53.63188, 7.82402 53.62832, 7.83065 53.62884, 7.83182 53.62344, 7.84921 53.6228, 7.85851 53.61714, 7.86008 53.61127, 7.85645 53.60683, 7.85711 53.60296, 7.84565 53.59246, 7.84829 53.58791, 7.85193 53.58837, 7.8574 53.58598, 7.85714 53…	0	8371.44	1313.11	8736.13	0	5.2489	47.7262	47.7793	0	1.34309	1.31755	0.0303943	0	0.981899	0.851937	0.136903	0	0.515064	0.467484	0.0477672
DEA11	POLYGON ((6.85605 51.12619, 6.84978 51.13341, 6.8485 51.13893, 6.85716 51.1562, 6.84997 51.16206, 6.84376 51.16259, 6.83513 51.16021, 6.81481 51.1443, 6.80564 51.14319, 6.79793 51.14515, 6.79351 51.15297, 6.79781 51.17181, 6.79321 51.18057, 6.78082 51.18522, 6.74755 51.18144, 6.73447 51.18531, 6.7302 51.1909, 6.73169 51.20493, 6.72342 51.21976, 6.72321 51.22567, 6.69376 51.22523, 6.69069 51.2315,…	0	-692.265	-693.77	-720.635	0	-0.480766	-0.481216	-0.528504	0	-2.46822	-2.46822	-2.6064	0	-0.723422	-0.723422	-0.765619	0	-0.557081	-0.558806	-0.605396
DEA12	POLYGON ((6.78402 51.53323, 6.77777 51.52345, 6.7822 51.52257, 6.78914 51.51703, 6.81924 51.5066, 6.82073 51.50459, 6.82158 51.48692, 6.81092 51.48309, 6.81008 51.47564, 6.81902 51.46897, 6.81004 51.45526, 6.80963 51.45012, 6.80616 51.44726, 6.81667 51.44277, 6.81869 51.43868, 6.81695 51.41042, 6.81274 51.40279, 6.81792 51.39665, 6.81579 51.37114, 6.82352 51.3671, 6.83046 51.35227, 6.81847 51.352…	0	-208.774	-549.128	-808.004	0	-1.05357	-0.212868	-1.31916	0	-6.3063	-0.791158	-7.16118	0	-1.71108	-0.214057	-1.96503	0	-0.624795	-0.0698518	-0.786318
DEA13	POLYGON ((7.13603 51.42604, 7.13506 51.41888, 7.13243 51.41589, 7.13052 51.41373, 7.12006 51.40884, 7.10968 51.40675, 7.11796 51.39395, 7.11768 51.38027, 7.11647 51.37632, 7.10602 51.37687, 7.09473 51.36978, 7.0821 51.37101, 7.07903 51.37394, 7.05466 51.36363, 7.04992 51.36405, 7.04481 51.36815, 7.03639 51.36262, 7.01988 51.36499, 7.00361 51.35775, 6.98953 51.35841, 6.96546 51.34852, 6.94812 51.3…	0	70.6355	85.0215	83.9141	0	0.32475	0.298327	0.318196	0	0.0106357	0.000593229	0.00671145	0	0.0116363	0.00283055	0.0115709	0	0.0502895	0.0297888	0.0371518
DEA14	POLYGON ((6.53704 51.40631, 6.53843 51.40202, 6.54182 51.40109, 6.5469 51.39969, 6.54769 51.39395, 6.55442 51.39423, 6.56004 51.38999, 6.58086 51.39406, 6.58732 51.39247, 6.61043 51.39599, 6.63574 51.39296, 6.63808 51.38709, 6.65349 51.38218, 6.6601 51.38628, 6.67301 51.38714, 6.67008 51.37566, 6.67556 51.37545, 6.67609 51.37367, 6.67273 51.36944, 6.65769 51.36235, 6.65628 51.3534, 6.66354 51.348…	0	-280.722	122.498	-298.226	0	0.38194	-0.661368	-0.415644	0	0.009751	-3.05891	-3.41827	0	0.0164826	-0.826606	-0.933356	0	0.167965	-0.215379	-0.267533
DEA15	POLYGON ((6.44399 51.08979, 6.43052 51.08674, 6.4223 51.08653, 6.41555 51.08881, 6.40506 51.08729, 6.39712 51.09094, 6.38878 51.09167, 6.39009 51.09813, 6.36127 51.09661, 6.3511 51.10493, 6.35332 51.11011, 6.34979 51.11314, 6.34915 51.11992, 6.3534 51.12618, 6.34555 51.12757, 6.3455 51.1312, 6.33369 51.13495, 6.33132 51.14223, 6.32312 51.14536, 6.31857 51.14973, 6.30131 51.15302, 6.30549 51.16451…	0	93.706	90.0583	104.15	0	0.303981	0.301822	0.303981	0	0.00717083	0.00717083	0.00717083	0	0.013841	0.013841	0.013841	0	0.0339112	0.0331394	0.0339112
DEA16	POLYGON ((6.83046 51.35227, 6.82352 51.3671, 6.81579 51.37114, 6.81792 51.39665, 6.81274 51.40279, 6.81695 51.41042, 6.81869 51.43868, 6.81667 51.44277, 6.80616 51.44726, 6.80963 51.45012, 6.81004 51.45526, 6.81895 51.45592, 6.82804 51.44932, 6.84001 51.45081, 6.84694 51.45781, 6.87096 51.45858, 6.89992 51.47129, 6.90707 51.46946, 6.91693 51.46309, 6.91586 51.45381, 6.91829 51.45116, 6.93247 51.4…	0	83.1386	79.5832	98.8748	0	0.342533	0.339473	0.342533	0	0.000866202	-1.43e-14	0.000866202	0	0.00413302	-1.67e-14	0.00413302	0	0.0291228	2.28e-05	0.0291228
DEA17	POLYGON ((6.78402 51.53323, 6.7824 51.5442, 6.78656 51.54981, 6.80645 51.56036, 6.82042 51.56522, 6.81547 51.57384, 6.83315 51.57965, 6.85587 51.5686, 6.86707 51.56696, 6.86078 51.55738, 6.86981 51.55137, 6.8796 51.53864, 6.88461 51.53615, 6.88567 51.52857, 6.89235 51.52387, 6.89455 51.51646, 6.91044 51.50354, 6.9256 51.50335, 6.92955 51.49951, 6.92841 51.49796, 6.92147 51.4965, 6.921 51.49187, 6…	0	111.558	108.5	15.7658	0	0.380304	0.378175	0.271993	0	0.0739555	0.0733527	-0.274679	0	0.0317057	0.0288293	-0.0718592	0	0.0532723	0.0241722	-0.0316367
DEA18	POLYGON ((7.13717 51.16552, 7.14266 51.17072, 7.15216 51.1741, 7.14324 51.19046, 7.15242 51.19426, 7.16247 51.20419, 7.1644 51.20959, 7.17252 51.21311, 7.19395 51.2156, 7.20361 51.21234, 7.21691 51.21955, 7.23263 51.22465, 7.24075 51.22328, 7.24533 51.22436, 7.25699 51.21957, 7.26021 51.21579, 7.25941 51.21181, 7.267 51.20934, 7.2891 51.20944, 7.29581 51.20539, 7.29899 51.19657, 7.3048 51.19444, …	0	15.6332	96.0453	131.853	0	0.406208	0.0177601	0.419299	0	0.0106576	0.00652651	0.007634	0	0.00687588	0.00932358	0.0146079	0	0.0650622	0.00423015	0.0351309
DEA19	POLYGON ((6.99772 51.11798, 6.99517 51.12421, 6.99814 51.13753, 6.99556 51.14368, 6.9715 51.14875, 6.96371 51.1446, 6.95109 51.14698, 6.96182 51.16431, 6.96698 51.16642, 6.98198 51.16589, 6.98586 51.17206, 7.02732 51.18837, 7.04695 51.20746, 7.05764 51.21109, 7.06679 51.21688, 7.08342 51.22019, 7.09151 51.22007, 7.10299 51.21573, 7.10674 51.21177, 7.10402 51.20607, 7.11045 51.19012, 7.11566 51.18…	0	15.6533	91.5157	106.016	0	0.357397	0.023948	0.343376	0	0.0248913	0.00638032	0.00731259	0	0.0249041	0.00911474	0.013563	0	0.174229	0.0212257	0.0503286
DEB25	POLYGON ((6.71195 49.90481, 6.72201 49.89223, 6.72249 49.88904, 6.71867 49.88617, 6.72386 49.88118, 6.73207 49.87943, 6.74491 49.88844, 6.75523 49.89217, 6.76297 49.89151, 6.7638 49.88484, 6.76036 49.87881, 6.77477 49.87899, 6.78612 49.87628, 6.79591 49.86096, 6.79168 49.85655, 6.79467 49.85391, 6.79811 49.85166, 6.81383 49.86142, 6.82305 49.85901, 6.82808 49.86274, 6.83845 49.86404, 6.84562 49.8…	0	212.939	337.82	363.001	0	1.08708	0.523723	1.04516	0	0.075208	0.052553	0.022655	0	0.129252	0.0339052	0.0953467	0	0.149279	0.102264	0.120562
DEB31	POLYGON ((8.422700000000001 49.57419, 8.416119999999999 49.5655, 8.414339999999999 49.5571, 8.423069999999999 49.54182, 8.407769999999999 49.5437, 8.400539999999999 49.54459, 8.398720000000001 49.54784, 8.39274 49.54921, 8.379250000000001 49.53768, 8.37584 49.52285, 8.38115 49.51914, 8.371270000000001 49.50974, 8.369210000000001 49.50779, 8.36814 49.4995, 8.346920000000001 49.49065, 8.32653 49.48…	0	149.722	150.78	193.68	0	0.400548	0.391415	0.400548	0	0.00902227	0.00643687	0.00902227	0	0.0215316	0.00919553	0.0215316	0	0.0561263	0.0071901	0.0561263
DEB32	POLYGON ((7.84875 49.3622, 7.84732 49.36109, 7.84051 49.3589, 7.82993 49.35891, 7.81974 49.36203, 7.81468 49.36842, 7.77621 49.38854, 7.76916 49.39449, 7.75071 49.39504, 7.74058 49.39186, 7.71196 49.39419, 7.69867 49.38517, 7.69141 49.38746, 7.6912 49.39457, 7.67859 49.39829, 7.67892 49.39957, 7.67961 49.40146, 7.67647 49.40561, 7.67754 49.40842, 7.67671 49.40962, 7.67478 49.41124, 7.67164 49.412…	0	97.5101	199.775	159.074	0	0.673339	0.513254	0.543712	0	0.0305568	-0.544626	-0.534572	0	0.0162533	-0.152854	-0.125402	0	0.171875	0.144642	0.195458
DEB33	MULTIPOLYGON (((8.106299999999999 49.23388, 8.10876 49.23133, 8.12177 49.23187, 8.135870000000001 49.22739, 8.138299999999999 49.22706, 8.14052 49.22706, 8.14049 49.22889, 8.1455 49.229, 8.15011 49.22918, 8.152229999999999 49.22852, 8.156499999999999 49.22631, 8.15977 49.21568, 8.156409999999999 49.21308, 8.15743 49.20734, 8.180820000000001 49.20813, 8.16985 49.20229, 8.168380000000001 49.19699, …	0	43.7292	32.969	142.239	0	0.0290571	0.025619	0.0426276	0	0.0120297	0.012224	0.0170392	0	0.0230956	0.00727665	0.030252	0	0.0539402	0.00625158	0.0551878
DEB34	POLYGON ((8.309559999999999 49.48516, 8.32653 49.48765, 8.346920000000001 49.49065, 8.36814 49.4995, 8.369210000000001 49.50779, 8.371270000000001 49.50974, 8.38115 49.51914, 8.37584 49.52285, 8.379250000000001 49.53768, 8.39274 49.54921, 8.398720000000001 49.54784, 8.400539999999999 49.54459, 8.407769999999999 49.5437, 8.423069999999999 49.54182, 8.436210000000001 49.50974, 8.443300000000001 49.…	0	657.458	704.852	-2212.85	0	0.95292	0.906885	-1.96753	0	1.81638	1.78881	-7.46338	0	0.544416	0.543957	-2.20449	0	0.465134	0.394754	-1.35159
DEB35	POLYGON ((8.19004 50.0353, 8.230180000000001 50.03125, 8.24399 50.0277, 8.27163 50.01069, 8.28825 49.99513, 8.29021 49.99352, 8.296609999999999 49.98993, 8.301450000000001 49.98739, 8.30772 49.98411, 8.31043 49.98211, 8.318770000000001 49.97613, 8.322340000000001 49.97359, 8.325279999999999 49.97099, 8.32944 49.96672, 8.33197 49.96379, 8.3345 49.9607, 8.337630000000001 49.9561, 8.340960000000001 …	0	343.439	-1299.37	-1270.15	0	-1.00748	0.343232	-0.99029	0	-4.46107	1.06855	-4.45511	0	-1.3252	0.322736	-1.31246	0	-0.869602	0.21204	-0.816216
DEB36	POLYGON ((8.317410000000001 49.30812, 8.30588 49.30787, 8.303750000000001 49.30496, 8.25272 49.29608, 8.248939999999999 49.3004, 8.236700000000001 49.29839, 8.222060000000001 49.29642, 8.1967 49.29654, 8.199949999999999 49.30125, 8.199949999999999 49.31, 8.187889999999999 49.30987, 8.183960000000001 49.31253, 8.174569999999999 49.31207, 8.17141 49.31436, 8.14302 49.31231, 8.134840000000001 49.311…	0	342.879	203.554	239.641	0	0.558946	0.679001	0.553606	0	0.0131147	0.0902235	0.0116592	0	0.0378795	0.0303556	0.0369404	0	0.140873	0.183435	0.138221
DEB37	POLYGON ((7.5537 49.21982, 7.57078 49.23474, 7.59802 49.23333, 7.60151 49.23189, 7.60101 49.22498, 7.61358 49.22589, 7.61623 49.21865, 7.63123 49.22243, 7.64856 49.22339, 7.65373 49.22832, 7.66397 49.22838, 7.66818 49.23038, 7.67335 49.22863, 7.66492 49.21691, 7.65818 49.2144, 7.6644 49.20694, 7.65491 49.19687, 7.65438 49.19154, 7.6542 49.18621, 7.63222 49.17682, 7.6332 49.17446, 7.63864 49.17441…	0	30.3033	308.13	257.579	0	0.684014	0.03178	0.541404	0	0.0982201	0.00893682	0.00893682	0	0.00933089	0.0244252	0.0244252	0	0.163899	0.0517301	0.123994
DE71D	POLYGON ((8.35389 50.20101, 8.35188 50.19128, 8.337070000000001 50.19161, 8.34155 50.18858, 8.351760000000001 50.1882, 8.35727 50.18507, 8.34648 50.17448, 8.350860000000001 50.17072, 8.36116 50.1683, 8.3665 50.16235, 8.36401 50.15686, 8.35103 50.16014, 8.34516 50.15923, 8.32765 50.14589, 8.322240000000001 50.15041, 8.3169 50.15151, 8.286820000000001 50.14751, 8.28176 50.15044, 8.27473 50.15124, 8…	0	345.538	356.568	376.124	0	1.17099	1.12775	1.15487	0	0.038143	0.0258997	0.0179343	0	0.0795862	0.0211678	0.0665483	0	0.196316	0.150589	0.179273
DE71E	POLYGON ((9.28674 50.4373, 9.28524 50.43094, 9.28913 50.42233, 9.281689999999999 50.41743, 9.2744 50.41612, 9.26647 50.41007, 9.25826 50.39207, 9.264430000000001 50.38771, 9.256869999999999 50.38234, 9.251749999999999 50.37492, 9.27135 50.37177, 9.27535 50.36325, 9.273429999999999 50.36109, 9.26577 50.36236, 9.2577 50.35999, 9.25483 50.34329, 9.266730000000001 50.33965, 9.269349999999999 50.33284…	0	32.7353	221.002	236.028	0	0.808885	0.134062	0.808885	0	0.0134063	0.0134063	0.0134063	0	0.0500504	0.0500504	0.0500504	0	0.14031	0.0523818	0.14031
DE914	POLYGON ((10.75931 52.79583, 10.75564 52.78671, 10.75799 52.7815, 10.77476 52.76301, 10.77655 52.75537, 10.78745 52.75264, 10.79051 52.74972, 10.78862 52.73353, 10.79309 52.72933, 10.79694 52.71482, 10.80237 52.71394, 10.82639 52.71724, 10.83536 52.70805, 10.83356 52.70356, 10.83425 52.70017, 10.85962 52.67509, 10.87701 52.66395, 10.87929 52.65635, 10.89604 52.64321, 10.90295 52.63283, 10.90407 5…	0	601.548	583.422	703.843	0	1.99158	2.04564	2.0747	0	0.00425718	0.02353	0.0277872	0	0.00608168	0.112272	0.118354	0	0.18906	0.235333	0.235541
DEE0D	MULTIPOLYGON (((12.12681 52.8902, 12.12271 52.88579, 12.12134 52.87867, 12.13051 52.86588, 12.1292 52.85607, 12.16931 52.86439, 12.19342 52.8757, 12.20971 52.86453, 12.21815 52.86435, 12.21971 52.86238, 12.22598 52.86196, 12.23087 52.85917, 12.24389 52.82248, 12.25418 52.80748, 12.2492 52.79186, 12.24259 52.78758, 12.22974 52.78977, 12.22186 52.78914, 12.22243 52.77656, 12.21413 52.77265, 12.2122…	0	413.245	410.836	348.62	0	1.78072	1.78072	1.68935	0	0.0604198	0.0604198	-0.233658	0	0.0222404	0.0222404	-0.0651181	0	0.00683734	0.00683734	0.00559023
DEE0E	POLYGON ((12.76978 51.97927, 12.77626 51.97609, 12.77602 51.96512, 12.79267 51.96249, 12.81 51.96256, 12.84333 51.96733, 12.85068 51.95669, 12.85273 51.93501, 12.85904 51.9347, 12.86266 51.93485, 12.87403 51.93397, 12.88296 51.93419, 12.88817 51.93477, 12.88962 51.93066, 12.89042 51.92838, 12.89606 51.92841, 12.90669 51.93066, 12.91677 51.93309, 12.92067 51.93927, 12.95893 51.93483, 12.95929 51.9…	0	188.152	188.152	770.327	0	0.93951	0.93951	2.5333	0	1.42e-13	1.42e-13	1.42e-13	0	-1.83e-14	-1.83e-14	-1.83e-14	0	0.00461425	0.00461425	0.136839
DEF01	POLYGON ((9.422929999999999 54.82322, 9.43449 54.81001, 9.4308 54.80052, 9.43449 54.79616, 9.440759999999999 54.80303, 9.4533 54.80934, 9.463990000000001 54.82035, 9.491949999999999 54.82264, 9.492150000000001 54.81567, 9.50197 54.81223, 9.503909999999999 54.81102, 9.504300000000001 54.79991, 9.49959 54.7973, 9.50661 54.79113, 9.50262 54.77974, 9.50582 54.77311, 9.50197 54.77194, 9.49334 54.76925…	0	598.614	-67.7661	747.012	0	0.0725752	4.39598	4.84355	0	-3.31629	-3.36938	-3.36247	0	-0.881522	-0.925455	-0.911318	0	0.0686941	-0.243577	-0.205615
DEF02	POLYGON ((10.12343 54.25551, 10.12212 54.25807, 10.09483 54.26345, 10.08374 54.26838, 10.09158 54.27577, 10.09196 54.27775, 10.09381 54.28731, 10.08556 54.28952, 10.0695 54.28508, 10.05837 54.28868, 10.05919 54.29621, 10.05475 54.29696, 10.05226 54.29738, 10.04883 54.29884, 10.04578 54.30606, 10.05113 54.3106, 10.04278 54.3126, 10.043 54.32203, 10.04969 54.32874, 10.05569 54.33381, 10.05989 54.32…	0	-10.8138	-313.385	-30.2124	0	-0.482817	1.19055	1.16734	0	-3.94904	-3.8457	-3.97381	0	-1.07168	-1.0557	-1.08321	0	-0.129628	-0.389499	-0.37559
DEF03	MULTIPOLYGON (((10.76296 53.81115, 10.75492 53.80923, 10.75237 53.80707, 10.74578 53.80858, 10.74696 53.81124, 10.7436 53.81713, 10.73466 53.82624, 10.73147 53.82669, 10.71755 53.81919, 10.72974 53.81685, 10.73706 53.81016, 10.73901 53.80524, 10.72957 53.80268, 10.72966 53.80022, 10.70858 53.79257, 10.71171 53.78813, 10.69493 53.78364, 10.68335 53.7823, 10.66978 53.78524, 10.66454 53.78611, 10.65…	0	140.206	123.606	151.96	0	0.502541	0.509003	0.502541	0	0.00374591	0.0163748	0.00374591	0	0.00842819	0.00639762	0.00842819	0	0.197753	0.212884	0.197753
DEG09	POLYGON ((10.48357 51.3433, 10.49935 51.33767, 10.49823 51.33001, 10.50121 51.32735, 10.50741 51.32658, 10.49919 51.32017, 10.49686 51.31233, 10.49871 51.31081, 10.52629 51.30509, 10.54427 51.31474, 10.55241 51.31408, 10.5642 51.32644, 10.5934 51.31926, 10.60947 51.31813, 10.62299 51.30742, 10.62375 51.30247, 10.6309 51.29912, 10.63449 51.28965, 10.6414 51.28968, 10.64566 51.28609, 10.6542 51.284…	0	43.7851	347.317	417.47	0	1.29925	0.325912	1.12734	0	0.244165	-1.22e-13	0.0286274	0	0.261561	-7.87e-14	0.122504	0	0.178215	0.00868856	0.0828077
DEG0A	POLYGON ((11.39311 51.3595, 11.39363 51.35441, 11.3973 51.35004, 11.40098 51.34944, 11.39944 51.34484, 11.40248 51.34374, 11.40406 51.34259, 11.40577 51.3422, 11.40618 51.34082, 11.40888 51.34023, 11.41146 51.34109, 11.41204 51.34249, 11.42741 51.34248, 11.42887 51.33981, 11.42608 51.33669, 11.4149 51.33312, 11.4259 51.32902, 11.42753 51.32524, 11.43591 51.31965, 11.44538 51.31681, 11.44704 51.31…	0	421.471	277.377	532.339	0	1.12816	1.44071	1.2567	0	0.00389063	0.404508	0.0402809	0	0.00555805	0.264021	0.179192	0	0.0425468	0.161511	0.0904028
DEG0B	POLYGON ((10.7527 50.71847, 10.7534 50.70728, 10.74582 50.70411, 10.74416 50.69278, 10.74627 50.68876, 10.75256 50.68699, 10.74939 50.68399, 10.74492 50.66795, 10.74196 50.66597, 10.73416 50.6655, 10.73373 50.66349, 10.71266 50.66635, 10.70089 50.66189, 10.69456 50.65358, 10.69682 50.64167, 10.69548 50.63643, 10.69192 50.63484, 10.69447 50.63143, 10.6917 50.62941, 10.69326 50.62677, 10.68353 50.6…	0	806.319	883.252	951.533	0	2.70153	2.47979	2.59197	0	0.264356	0.0308186	0.0308186	0	0.170552	0.131012	0.131012	0	0.31507	0.250528	0.25336
DK013	MULTIPOLYGON (((12.58275 55.80797, 12.57983 55.80731, 12.57199 55.80934, 12.56794 55.80948, 12.56712 55.80825, 12.56402 55.8076, 12.56055 55.80586, 12.54989 55.80717, 12.54462 55.80355, 12.53056 55.80286, 12.52394 55.80434, 12.49144 55.79829, 12.48925 55.80106, 12.48386 55.799, 12.48092 55.79897, 12.47515 55.79706, 12.47336 55.8016, 12.44316 55.79971, 12.437 55.80181, 12.41647 55.79514, 12.4182 5…	0	152.571	56.6742	-19.8964	0	0.391137	0.691236	0.147998	0	-0.388966	-0.292644	-0.388966	0	-0.116109	0.192229	-0.116109	0	-0.00556246	0.329297	0.0384514
DK021	MULTIPOLYGON (((12.25079 55.70841, 12.22245 55.6945, 12.21815 55.69147, 12.2121 55.68722, 12.18777 55.68838, 12.18548 55.68822, 12.18043 55.68274, 12.17034 55.68165, 12.1686 55.68012, 12.16753 55.6762, 12.16259 55.67293, 12.15048 55.67102, 12.15176 55.66719, 12.15796 55.66524, 12.15785 55.65921, 12.16307 55.6561, 12.16302 55.65349, 12.15797 55.65254, 12.1582 55.64927, 12.15708 55.63389, 12.16687 …	0	24.2956	298.368	104.513	0	1.05203	0.142438	0.44807	0	0	0	0	0	0	0	0	0	1.4e-14	0.00432888	0.00432888
DEF04	POLYGON ((10.05589 54.05713, 10.05771 54.05217, 10.04299 54.0488, 10.03575 54.03816, 10.02694 54.03743, 10.01604 54.04113, 10.01191 54.03995, 10.00866 54.02948, 10.00382 54.02831, 10.00029 54.02472, 9.98348 54.02462, 9.975300000000001 54.02758, 9.969720000000001 54.0254, 9.96786 54.02109, 9.96566 54.02224, 9.96316 54.01897, 9.955349999999999 54.01986, 9.94782 54.01812, 9.94436 54.02176, 9.9461600…	0	1082.15	307.332	1190.93	0	0.889533	5.60036	6.03352	0	0.0507638	0.0307125	0.00769098	0	0.0399153	0.00876755	0.0167913	0	0.250951	0.0747572	0.0392665
DEF05	MULTIPOLYGON (((9.17596 54.33493, 9.189819999999999 54.33352, 9.195449999999999 54.33133, 9.19627 54.32774, 9.1907 54.31764, 9.19345 54.31584, 9.20182 54.32218, 9.211499999999999 54.32618, 9.21576 54.32605, 9.222569999999999 54.32263, 9.226129999999999 54.32351, 9.22729 54.32716, 9.22968 54.33862, 9.22002 54.34518, 9.227499999999999 54.34693, 9.230589999999999 54.34568, 9.24333 54.34056, 9.258800…	0	549.971	145.015	667.413	0	0.738042	3.19737	3.75736	0	-0.300073	-0.300073	-0.300073	0	0.000434794	0.000434794	0.000434794	0	0.0405675	0.0322728	0.0405675
DEF06	MULTIPOLYGON (((10.76296 53.81115, 10.7686 53.79933, 10.77301 53.79322, 10.76902 53.78629, 10.76675 53.78065, 10.76965 53.7757, 10.75859 53.76421, 10.75803 53.74752, 10.77214 53.74904, 10.79294 53.74349, 10.79619 53.74199, 10.80798 53.73768, 10.80706 53.72696, 10.81108 53.72037, 10.8244 53.71154, 10.83163 53.71035, 10.84334 53.70785, 10.8463 53.70508, 10.85141 53.70527, 10.8514 53.70055, 10.86446…	0	87.4805	350.211	337.462	0	1.16004	0.373571	1.00388	0	0.264098	-6.71e-13	0.0163495	0	0.170386	-4.33e-13	0.0647505	0	0.259265	-4.98e-13	0.131148
DEG0C	POLYGON ((10.88031 51.09825, 10.88236 51.08613, 10.88704 51.08484, 10.89102 51.07162, 10.88679 51.06665, 10.86533 51.0611, 10.87246 51.05714, 10.86974 51.03046, 10.86277 51.02793, 10.86299 51.02654, 10.85535 51.02584, 10.85787 51.01344, 10.86079 51.00632, 10.86496 51.00103, 10.88247 51.00031, 10.89058 50.99036, 10.87926 50.98254, 10.86311 50.97727, 10.86577 50.96489, 10.87219 50.96452, 10.87446 5…	0	192.833	230.317	346.54	0	0.81205	0.492476	0.81205	0	0.0231016	0.225675	0.0231016	0	0.0934853	0.224178	0.0934853	0	0.0906922	0.211679	0.0906922
DEG0D	POLYGON ((11.38537 51.24589, 11.37762 51.23982, 11.37573 51.23368, 11.36897 51.22957, 11.36576 51.22179, 11.37409 51.21992, 11.38988 51.21703, 11.38895 51.20866, 11.39272 51.20387, 11.39978 51.20605, 11.40586 51.20313, 11.40649 51.2073, 11.42892 51.21227, 11.4437 51.20877, 11.4524 51.19248, 11.45726 51.19493, 11.46852 51.19216, 11.47011 51.18031, 11.4714 51.17687, 11.47198 51.17435, 11.47094 51.1…	0	142.46	215.005	484.998	0	1.15864	0.603063	1.27675	0	1.58e-13	0.00368869	0.0342972	0	1.02e-13	0.00526956	0.151316	0	0.0121562	0.000141331	0.0601535
DEG0E	POLYGON ((10.82699 50.58095, 10.82455 50.57436, 10.8261 50.57132, 10.83779 50.5668, 10.84088 50.57526, 10.8452 50.57868, 10.85028 50.57363, 10.85557 50.57352, 10.85818 50.56884, 10.85394 50.56576, 10.86132 50.56347, 10.86791 50.57055, 10.86381 50.57361, 10.87706 50.57994, 10.88107 50.588, 10.87939 50.59699, 10.8927 50.60852, 10.89712 50.60766, 10.90896 50.5932, 10.9221 50.5904, 10.91374 50.58318,…	0	63.846	1009.13	1008.05	0	3.13165	0.14602	3.06642	0	0.256499	0.0421522	0.0421522	0	0.168218	0.189459	0.189459	0	0.226366	0.0479618	0.203505
DK032	MULTIPOLYGON (((9.38701 55.92415, 9.3887 55.92114, 9.3864 55.91923, 9.394489999999999 55.91282, 9.39794 55.90593, 9.40756 55.90011, 9.4125 55.89305, 9.42817 55.88748, 9.440469999999999 55.87681, 9.459390000000001 55.86291, 9.45885 55.86042, 9.450240000000001 55.85984, 9.441420000000001 55.85388, 9.455249999999999 55.84875, 9.454929999999999 55.84574, 9.45032 55.84461, 9.4466 55.84055, 9.447319999…	0	77.9404	-14.8001	75.8121	0	1.03567	0.596467	0.844431	0	-0.723595	-0.343054	-0.723595	0	-0.21495	-0.101907	-0.21495	0	-0.00535858	0.066798	0.0639799
FR101	POLYGON ((2.41634 48.84923, 2.41597 48.84662, 2.41261 48.83409, 2.42144 48.83596, 2.42116 48.84369, 2.42758 48.84157, 2.43614 48.84125, 2.44202 48.84572, 2.44785 48.8448, 2.4619 48.84264, 2.4649 48.84141, 2.46725 48.83907, 2.46914 48.83559, 2.46506 48.82978, 2.46573 48.82623, 2.4627 48.81906, 2.46121 48.81835, 2.43859 48.81828, 2.42875 48.82353, 2.41996 48.82408, 2.4101 48.82513, 2.40247 48.82954…	0	47.3674	15.896	15.009	0	0.0607182	0.127493	0.0590624	0	0.00115796	0.0254777	0.00016383	0	0.000801447	0.0363928	0.000781705	0	0.0904898	0.243425	0.0637707
FRB04	POLYGON ((1.32666 47.18622, 1.33234 47.18222, 1.33497 47.17946, 1.34036 47.17671, 1.34345 47.17368, 1.34671 47.16876, 1.34656 47.16615, 1.34961 47.1615, 1.3513 47.15225, 1.36375 47.13508, 1.36509 47.12202, 1.35566 47.10847, 1.33993 47.10024, 1.33266 47.10015, 1.32632 47.10531, 1.31936 47.10491, 1.31046 47.09462, 1.31645 47.08486, 1.31165 47.07219, 1.30754 47.07066, 1.30075 47.07283, 1.29377 47.07…	0	-8.99853	83.1665	-58.6802	0	0.779945	0.531537	0.143902	0	0.0391366	0.0258686	0.023832	0	0.133981	0.115027	0.113713	0	0.0762832	0.0446531	0.0748919
FRB05	POLYGON ((1.52012 47.98227, 1.52843 47.98208, 1.53957 47.98888, 1.54753 47.9865, 1.55166 47.99132, 1.55762 47.98688, 1.56482 47.98977, 1.56616 47.97472, 1.55985 47.96805, 1.55141 47.96781, 1.54828 47.96545, 1.54705 47.95748, 1.55595 47.95531, 1.53509 47.94959, 1.52926 47.94624, 1.52332 47.93148, 1.52708 47.92872, 1.53788 47.92672, 1.5543 47.92024, 1.57919 47.90353, 1.58142 47.90193, 1.57512 47.89…	0	-2192.97	-1972.33	452.605	0	-2.7398	-3.60655	1.92666	0	0.0701363	0.0194246	0.0507117	0	0.263277	0.0213096	0.241967	0	0.0331167	-0.0152337	0.128125
DEF07	MULTIPOLYGON (((8.63593 54.91168, 8.63772 54.91147, 8.65868 54.90894, 8.669040000000001 54.91109, 8.6808 54.91036, 8.72106 54.89481, 8.73512 54.89301, 8.75215 54.89666, 8.77473 54.8929, 8.776400000000001 54.89544, 8.801 54.90472, 8.81019 54.90565, 8.81705 54.90404, 8.82474 54.90665, 8.832990000000001 54.90668, 8.837 54.90546, 8.84224 54.90096, 8.844950000000001 54.89922, 8.848699999999999 54.8972…	0	559.817	242.328	671.945	0	1.00111	2.93857	3.4681	0	0.0238952	-4.42e-13	0.0272493	0	0.114014	-2.85e-13	0.118806	0	0.0413629	3.72e-13	0.0414787
DEG0F	MULTIPOLYGON (((11.11026 50.91311, 11.11071 50.91061, 11.11234 50.90772, 11.1137 50.9056, 11.11427 50.90437, 11.11554 50.90159, 11.11402 50.89733, 11.12809 50.90313, 11.13346 50.89639, 11.12542 50.88722, 11.13237 50.87554, 11.16456 50.87206, 11.15968 50.86392, 11.16354 50.86307, 11.16695 50.85844, 11.17535 50.85824, 11.17715 50.85362, 11.15591 50.84479, 11.16061 50.83654, 11.15574 50.833, 11.1559…	0	30.3895	609.645	591.472	0	1.93025	0.138705	1.85194	0	0.193789	0.00499177	0.0254526	0	0.128935	0.0071311	0.104758	0	0.256311	0.00434931	0.204455
FR105	POLYGON ((2.3319 48.81701, 2.32906 48.81378, 2.32551 48.80953, 2.31905 48.80995, 2.31895 48.80661, 2.32394 48.80478, 2.32394 48.80155, 2.3187 48.788, 2.32433 48.78607, 2.32582 48.78191, 2.32458 48.77907, 2.32662 48.77873, 2.32572 48.77707, 2.32374 48.77658, 2.31992 48.77072, 2.31588 48.76677, 2.30967 48.75554, 2.31156 48.75209, 2.32072 48.74876, 2.31537 48.7432, 2.31402 48.73799, 2.31765 48.73629…	0	108.696	135.083	-35.5008	0	0.233025	0.124515	0.042974	0	0.311158	0.309803	-0.203664	0	0.105389	0.105366	-0.0605001	0	0.320553	0.303798	-0.17308
DEG0G	MULTIPOLYGON (((11.69694 51.08749, 11.68517 51.08444, 11.68375 51.0835, 11.6819 51.0837, 11.68199 51.08233, 11.68546 51.08068, 11.68516 51.0773, 11.68875 51.07609, 11.68594 51.0691, 11.68797 51.06293, 11.68173 51.06141, 11.67796 51.06049, 11.68173 51.05723, 11.68644 51.05317, 11.68173 51.05034, 11.66926 51.04285, 11.67524 51.03712, 11.67485 51.03636, 11.65094 51.02394, 11.64464 51.02559, 11.63685…	0	144.313	415.826	378.269	0	1.20714	0.452129	0.984325	0	0.3096	0.00387183	0.0302456	0	0.311601	0.00553119	0.131372	0	0.211828	0.000172168	0.097367
DEG0H	POLYGON ((11.26594 50.47942, 11.25656 50.48153, 11.24787 50.47777, 11.24552 50.47053, 11.25489 50.45642, 11.24759 50.44933, 11.26282 50.44246, 11.26782 50.43171, 11.26815 50.4184, 11.25902 50.39997, 11.27087 50.3942, 11.26569 50.39214, 11.26455 50.3883, 11.27404 50.38328, 11.28352 50.36049, 11.27404 50.35526, 11.26348 50.35205, 11.2671 50.35058, 11.27404 50.34048, 11.2771 50.33596, 11.27404 50.33…	0	241.292	795.584	776.853	0	2.34489	0.756711	2.21003	0	0.266117	0.266117	0.0262807	0	0.176108	0.176108	0.106537	0	0.352763	0.1367	0.26424
DEF08	MULTIPOLYGON (((10.84089 53.99189, 10.84413 53.98705, 10.84866 53.98651, 10.84829 53.97942, 10.83203 53.97083, 10.83315 53.96697, 10.82797 53.96417, 10.826 53.95877, 10.82819 53.95404, 10.8225 53.94973, 10.82909 53.94636, 10.81811 53.94369, 10.81776 53.93773, 10.81305 53.93713, 10.81057 53.93346, 10.80294 53.93033, 10.78237 53.92838, 10.77635 53.92227, 10.76931 53.92494, 10.75492 53.92234, 10.752…	0	58.0165	303.965	227.5	0	1.09945	0.352491	0.795218	0	0.399318	0.0136171	0.0178892	0	0.317159	0.064973	0.071076	0	0.256285	0.0432299	0.0434886
FR102	POLYGON ((3.48518 48.85191, 3.48685 48.84929, 3.48664 48.84594, 3.49034 48.8386, 3.49082 48.83666, 3.49131 48.83467, 3.48846 48.83128, 3.48497 48.82501, 3.48565 48.82007, 3.4872 48.81519, 3.4831 48.81365, 3.48093 48.81219, 3.47484 48.81937, 3.47038 48.8209, 3.46555 48.81892, 3.45938 48.81804, 3.46059 48.81511, 3.4515 48.81312, 3.44815 48.81115, 3.44666 48.81232, 3.44135 48.81157, 3.44126 48.81302…	0	-76.9524	22.1941	-317.03	0	0.0820843	0.20804	-0.0322392	0	-0.242604	-1.05574	-1.82915	0	-0.0735445	-0.299907	-0.529655	0	0.0353161	0.0409938	0.0246778
DEF09	MULTIPOLYGON (((9.94538 53.65293, 9.934150000000001 53.65226, 9.91991 53.6549, 9.90803 53.65272, 9.906750000000001 53.65249, 9.905950000000001 53.64877, 9.90461 53.64259, 9.89692 53.63487, 9.883850000000001 53.62154, 9.875019999999999 53.61682, 9.872389999999999 53.61542, 9.86802 53.60935, 9.86192 53.60722, 9.86106 53.60484, 9.857950000000001 53.60219, 9.8581 53.59959, 9.85458 53.59839, 9.84042 5…	0	299.513	-80.0736	48.0914	0	0.0389578	1.57222	1.20519	0	-2.39268	-0.0664812	-2.80531	0	-0.618755	-0.0183039	-0.753943	0	0.206258	0.0717134	0.0425343
DEF0A	POLYGON ((10.71375 54.30507, 10.7172 54.30203, 10.71699 54.29417, 10.7069 54.28841, 10.71024 54.27775, 10.71477 54.2737, 10.72745 54.26898, 10.71655 54.25956, 10.72 54.248, 10.71685 54.24291, 10.69976 54.23218, 10.70002 54.224, 10.70054 54.21868, 10.71159 54.21915, 10.71079 54.21601, 10.71441 54.21304, 10.699 54.20195, 10.69129 54.20083, 10.67682 54.19161, 10.67129 54.19486, 10.66929 54.20746, 10…	0	237.622	227.363	324.828	0	0.979943	0.749258	0.979943	0	0.0204186	0.33907	0.0204186	0	0.0826968	0.218755	0.0826968	0	0.0720279	0.160867	0.0720279
DEG0I	POLYGON ((11.42387 50.8086, 11.4216 50.80351, 11.42843 50.79752, 11.43475 50.79527, 11.44567 50.80043, 11.45169 50.79846, 11.45587 50.79406, 11.46369 50.78433, 11.47376 50.78119, 11.48161 50.78095, 11.48677 50.77712, 11.48766 50.76867, 11.49677 50.7647, 11.51144 50.76322, 11.51848 50.76427, 11.5209 50.7679, 11.52492 50.76676, 11.53786 50.76142, 11.54131 50.75262, 11.54471 50.75079, 11.54906 50.74…	0	606.291	970.507	783.989	0	2.82149	1.88683	2.49319	0	0.362593	-0.296506	-0.270789	0	0.319384	-0.081693	0.041012	0	0.385622	0.225346	0.273201
FRB06	POLYGON ((2.40266 48.32072, 2.40472 48.3147, 2.42076 48.29925, 2.42295 48.29342, 2.41817 48.27957, 2.4201 48.26671, 2.42171 48.26387, 2.42949 48.25633, 2.44014 48.2532, 2.44632 48.25452, 2.45349 48.25055, 2.46909 48.25528, 2.47776 48.24994, 2.47716 48.24431, 2.48418 48.23897, 2.50619 48.23853, 2.5073 48.22693, 2.51499 48.22627, 2.51411 48.21438, 2.51741 48.21437, 2.51929 48.20186, 2.52282 48.1977…	0	87.0004	-15.8468	-28.1422	0	0.260103	0.660991	0.230303	0	0.0314397	0.0191565	0.0191565	0	0.104231	0.091404	0.091404	0	0.076169	0.0701485	0.0753752
DEG0J	POLYGON ((12.02102 50.96912, 12.01916 50.9682, 12.01715 50.9682, 12.01801 50.95238, 12.02117 50.94795, 12.00806 50.94786, 11.99416 50.95118, 11.99183 50.95288, 11.98834 50.95543, 11.96851 50.94765, 11.95834 50.94393, 11.96007 50.93874, 11.96456 50.93758, 11.96477 50.93237, 11.96 50.9307, 11.96096 50.92584, 11.94938 50.92408, 11.9502 50.9161, 11.94736 50.91559, 11.94271 50.91543, 11.93674 50.91463…	0	442.85	608.005	666.067	0	1.95889	1.14817	1.92022	0	0.0274192	0.0274192	0.0319072	0	0.130829	0.130829	0.13724	0	0.180097	0.176087	0.180285
DEG0K	POLYGON ((11.86655 50.78807, 11.87063 50.78589, 11.86829 50.78202, 11.87398 50.77981, 11.8752 50.78688, 11.88588 50.78406, 11.89443 50.7842, 11.8994 50.78856, 11.90646 50.77728, 11.9119 50.77621, 11.91369 50.7726, 11.91992 50.77215, 11.92467 50.77063, 11.93159 50.77286, 11.94283 50.76597, 11.93931 50.75898, 11.92167 50.75637, 11.92062 50.74764, 11.91359 50.7456, 11.9116 50.74553, 11.9075 50.74546…	0	208.701	945.433	1010.4	0	2.97434	0.730925	2.97434	0	0.0416438	0.00427383	0.0416438	0	0.184414	0.00610547	0.184414	0	0.210979	0.000134123	0.210979
DK022	MULTIPOLYGON (((11.7794 55.65903, 11.77902 55.65146, 11.79672 55.64018, 11.79722 55.63736, 11.79723 55.63346, 11.80266 55.61984, 11.80922 55.61473, 11.81183 55.60686, 11.81532 55.6057, 11.8176 55.60494, 11.82244 55.59923, 11.82207 55.59095, 11.8289 55.58822, 11.8424 55.58641, 11.85246 55.58204, 11.85147 55.57352, 11.8571 55.56919, 11.84655 55.56363, 11.84579 55.56197, 11.84696 55.55825, 11.85558 …
11.50789 54.59371	11.49792 54.59554	11.0739 55.47676	11.07845 55.48221	11.08071 55.48221	11.07839 55.47951))	11.29825 54.97312	11.29789 54.97106))	((11.77249 55.72991	11.77315 55.728	11.76245 55.72915	11.76227 55.73017	11.76666 55.73317	11.77249 55.72991))	((11.06214 54.83985	11.05636 54.83724	11.05307 54.84071	11.05881 54.84307	11.81085 55.73835	11.81266 55.74212	11.81532 55.74275	11.81726 55.73693))
FRC11	MULTIPOLYGON (((4.70423 48.02023, 4.72074 48.01021, 4.71995 48.0089, 4.73026 48.0072, 4.73661 48.00532, 4.7493 48.00425, 4.76726 48.00576, 4.77306 48.00497, 4.77926 48.00713, 4.78614 48.00658, 4.78942 48.00787, 4.79287 48.00512, 4.79417 47.99627, 4.80944 47.98861, 4.80582 47.98604, 4.79539 47.98399, 4.78571 47.97146, 4.78506 47.96887, 4.78652 47.9642, 4.79126 47.96536, 4.79185 47.96368, 4.79359 4…	0	486.278	546.181	529.476	0	2.01828	1.61544	1.97742	0	0.0804647	0.0762559	0.0338426	0	0.188911	0.188841	0.161477	0	0.113374	0.106783	0.10261
FR103	POLYGON ((1.6088 49.07789, 1.6143 49.07118, 1.62015 49.07392, 1.63041 49.07871, 1.64043 49.07894, 1.64114 49.08079, 1.6466 49.08132, 1.64838 49.0811, 1.65296 49.08185, 1.65927 49.08135, 1.66367 49.07948, 1.67264 49.0786, 1.67974 49.07585, 1.6876 49.07184, 1.6911 49.07033, 1.69711 49.06596, 1.6972 49.06474, 1.69623 49.06273, 1.69629 49.06066, 1.69367 49.05668, 1.72345 49.04497, 1.73207 49.05042, 1…	0	18.1866	110.405	87.663	0	0.392988	0.0569948	0.345001	0	0.0240783	0.00154783	0.0044256	0	0.0322121	2.58e-05	0.0211164	0	0.0444495	0.0381989	0.0871044
FR104	POLYGON ((2.32072 48.74876, 2.32634 48.75058, 2.33075 48.7481, 2.33976 48.74128, 2.34844 48.74093, 2.35395 48.73866, 2.35645 48.73816, 2.35934 48.74241, 2.36301 48.74411, 2.36291 48.74609, 2.36935 48.74607, 2.37044 48.72787, 2.3707 48.72017, 2.38499 48.71968, 2.39731 48.72188, 2.40275 48.72622, 2.41102 48.72605, 2.41427 48.71781, 2.42072 48.72105, 2.42555 48.7227, 2.43513 48.72409, 2.44012 48.725…	0	87.4603	110.668	14.4465	0	0.420953	0.374505	0.0428554	0	0.017837	-5.04e-15	-5.04e-15	0	0.0229378	-5.73e-14	-5.73e-14	0	0.0304375	0.0240769	0.0240769
DEE0B	MULTIPOLYGON (((12.19894 51.53132, 12.19307 51.53026, 12.19118 51.52218, 12.1938 51.51027, 12.19155 51.5074, 12.19866 51.50286, 12.20786 51.50139, 12.20635 51.49254, 12.20166 51.48977, 12.20224 51.48557, 12.17701 51.48217, 12.17463 51.46934, 12.14974 51.46284, 12.14867 51.45949, 12.1578 51.45088, 12.15792 51.44672, 12.15476 51.44527, 12.15742 51.44317, 12.15784 51.4331, 12.16779 51.43076, 12.1721…	0	556.246	562.995	-2196.78	0	2.2234	2.19192	-8.38459	0	5.14122	5.14808	-30.3743	0	1.99041	2.02316	-11.63	0	0.0786295	0.0947113	-0.399184
FRC12	POLYGON ((4.10608 47.33925, 4.1063 47.33572, 4.11285 47.33482, 4.12308 47.3424, 4.13059 47.35411, 4.13746 47.3569, 4.14332 47.35429, 4.13723 47.35071, 4.13652 47.3449, 4.1257 47.33633, 4.12408 47.32867, 4.1304 47.32057, 4.12607 47.31481, 4.115 47.30795, 4.1234 47.30385, 4.13255 47.30749, 4.12951 47.30244, 4.11459 47.29261, 4.11475 47.29135, 4.1169 47.28857, 4.1169 47.28659, 4.11488 47.28163, 4.11…	0	667.504	478.175	952.554	0	1.98703	2.22462	3.33665	0	0.128641	0.0459563	0.0740252	0	0.382393	0.0168157	0.353206	0	0.0521319	0.0675357	0.105357
DEE0C	MULTIPOLYGON (((11.89096 52.00206, 11.88386 51.98764, 11.88533 51.97751, 11.91364 51.95626, 11.93332 51.94568, 11.94618 51.93371, 11.95327 51.93066, 11.96113 51.92785, 11.96644 51.92448, 11.96851 51.91391, 11.99183 51.90031, 12.01479 51.88691, 12.01951 51.87982, 12.01886 51.87256, 12.00385 51.87887, 11.99495 51.87217, 11.99183 51.87222, 11.98902 51.87226, 11.98177 51.87525, 11.97613 51.87264, 11.…	0	326.304	331.948	-275.455	0	1.02577	1.00719	0.418145	0	0.504104	0.505389	-1.52051	0	0.165828	0.189833	-0.405927	0	0.016234	0.0320012	0.00746041
DEG01	POLYGON ((11.17066 51.01873, 11.17314 51.01713, 11.17146 51.01057, 11.16436 51.00881, 11.1638 51.00391, 11.17511 50.98887, 11.16262 50.98014, 11.15613 50.98024, 11.15392 50.97692, 11.13494 50.97171, 11.1359 50.94973, 11.14679 50.9389, 11.15362 50.92482, 11.14322 50.9258, 11.13716 50.9292, 11.11861 50.92589, 11.11086 50.9292, 11.1063 50.92551, 11.11026 50.91311, 11.09558 50.91304, 11.0907 50.91192…	0	175.475	180.378	-25.6296	0	0.573075	0.560767	0.279847	0	0.203096	0.199611	-0.702837	0	0.0907226	0.0740961	-0.186812	0	0.14303	0.0951741	0.00692524
DEG02	POLYGON ((12.02117 50.94795, 12.01801 50.95238, 12.01715 50.9682, 12.01916 50.9682, 12.02102 50.96912, 12.03784 50.9727, 12.05511 50.96886, 12.07632 50.97468, 12.09133 50.97626, 12.13357 50.96488, 12.13387 50.96118, 12.15236 50.96384, 12.15843 50.96269, 12.16353 50.9586, 12.16527 50.95259, 12.16953 50.9353, 12.15818 50.93223, 12.14978 50.93225, 12.14627 50.92814, 12.14084 50.93237, 12.13372 50.93…	0	-245.945	257.459	-82.6187	0	0.680433	-0.216189	0.256656	0	0.294112	-0.971857	-0.964915	0	0.132161	-0.269166	-0.259249	0	0.229624	0.0371203	0.0389851
DEG03	POLYGON ((11.50481 50.90624, 11.50917 50.91599, 11.50532 50.9212, 11.50501 50.9329, 11.515 50.93606, 11.51806 50.93915, 11.53225 50.93909, 11.53478 50.94165, 11.5305 50.94562, 11.51876 50.94718, 11.502 50.94554, 11.49973 50.95151, 11.50312 50.96518, 11.5044 50.96682, 11.52145 50.97059, 11.52692 50.98132, 11.54732 50.98906, 11.5582 50.97278, 11.56681 50.96657, 11.57964 50.97038, 11.58213 50.97297,…	0	-588.29	288.2	-447.337	0	0.57842	-0.586723	-0.204055	0	0.505241	-2.00741	-2.02505	0	0.168739	-0.571904	-0.583284	0	0.296427	-0.0556621	0.0130285
DEG04	MULTIPOLYGON (((10.58246 50.58544, 10.56956 50.5894, 10.55997 50.59014, 10.56408 50.59705, 10.55304 50.59964, 10.55241 50.60803, 10.55241 50.61054, 10.55241 50.61172, 10.56591 50.61502, 10.58149 50.61428, 10.5881 50.61096, 10.59074 50.61417, 10.59382 50.61194, 10.59758 50.6173, 10.60371 50.6199, 10.60022 50.62552, 10.60466 50.62492, 10.6244 50.6286, 10.62745 50.64005, 10.63245 50.64367, 10.64212 …	0	71.1571	178.292	234.193	0	0.874882	0.0590693	0.806173	0	-0.36855	0.125527	-0.474749	0	-0.0330876	0.0467585	-0.0950464	0	0.313895	0.00466924	0.163384
DEG05	POLYGON ((11.24944 51.0361, 11.25327 51.03484, 11.25348 51.03219, 11.25695 51.03225, 11.27404 51.02595, 11.28596 51.03145, 11.29449 51.03057, 11.29736 51.02422, 11.30078 51.02317, 11.30576 51.02165, 11.31514 51.0264, 11.32055 51.02247, 11.32744 51.02483, 11.33375 51.02008, 11.35198 51.02165, 11.36165 51.01905, 11.37327 51.02007, 11.36941 51.01648, 11.35115 51.0103, 11.34873 51.00613, 11.35716 50.…	0	67.3369	151.7	242.919	0	0.471908	0.061671	0.486817	0	0.00352927	0.0440513	0.009033	0	0.0168397	0.0284202	0.0247021	0	0.113772	0.139913	0.1156
FRC13	POLYGON ((5.25523 46.97989, 5.25544 46.97069, 5.26247 46.96433, 5.26397 46.95801, 5.26056 46.94682, 5.25448 46.94695, 5.25205 46.94431, 5.26308 46.93739, 5.26201 46.92739, 5.26948 46.92828, 5.27621 46.93575, 5.28398 46.93988, 5.29231 46.9407, 5.29793 46.93717, 5.3035 46.93866, 5.30766 46.93759, 5.30768 46.92434, 5.31003 46.92125, 5.31207 46.9117, 5.31793 46.90346, 5.32752 46.89859, 5.32898 46.888…	0	447.351	502.536	497.12	0	1.9719	1.8283	1.95563	0	0.052049	2.76e-15	0.0360491	0	0.179802	-2.21e-15	0.172006	0	0.0808947	0.0353253	0.0774157
DEG06	POLYGON ((10.48855 51.57478, 10.49207 51.56868, 10.48516 51.55602, 10.47409 51.55117, 10.48292 51.54611, 10.50511 51.54186, 10.50995 51.53819, 10.51443 51.53817, 10.5161 51.53515, 10.51095 51.53186, 10.51254 51.52587, 10.53439 51.52328, 10.53903 51.52055, 10.5291 51.518, 10.52609 51.50657, 10.51873 51.50041, 10.51554 51.49399, 10.51985 51.49295, 10.52165 51.49097, 10.51618 51.48109, 10.5077 51.47…	0	503.08	604.331	667.33	0	1.93816	1.72259	1.72259	0	0.270267	2.02e-14	2.02e-14	0	0.174366	-1.26e-13	-1.26e-13	0	0.247849	0.133496	0.133496
DEG07	MULTIPOLYGON (((10.91606 51.61637, 10.91925 51.61578, 10.91679 51.61063, 10.93325 51.60521, 10.9362 51.60123, 10.92896 51.59224, 10.90263 51.59478, 10.89509 51.59963, 10.88979 51.59614, 10.8832 51.58126, 10.89171 51.57638, 10.89891 51.56448, 10.89672 51.55395, 10.90353 51.55014, 10.91036 51.55494, 10.91252 51.55031, 10.91764 51.54729, 10.93995 51.5416, 10.9477 51.53668, 10.94733 51.53407, 10.9405…	0	64.3995	531.456	672.051	0	1.78945	0.338625	1.72547	0	0.115008	0.0244907	0.0244907	0	0.157521	0.102489	0.102489	0	0.258211	0.0563087	0.207721
DEG0P	POLYGON ((10.61471 51.03916, 10.59567 51.02486, 10.58022 51.02326, 10.56638 51.02146, 10.56164 51.01475, 10.55324 51.01256, 10.52681 51.00486, 10.52 51.00202, 10.51363 51.00198, 10.50763 50.99921, 10.50705 50.99607, 10.49775 50.99344, 10.48182 50.99373, 10.47983 50.98991, 10.48201 50.98729, 10.48144 50.97803, 10.48917 50.97498, 10.4865 50.97035, 10.5059 50.96638, 10.51991 50.96639, 10.50125 50.95…	0	-212.735	741.495	606.715	0	2.23112	-0.18342	1.94848	0	0.212526	-0.729542	-0.697236	0	0.213386	-0.211014	-0.056867	0	0.178127	-0.00530475	0.171328
DK041	MULTIPOLYGON (((9.319459999999999 56.67209, 9.32962 56.6689, 9.35224 56.67088, 9.366569999999999 56.66327, 9.39584 56.66535, 9.39176 56.65965, 9.39573 56.65326, 9.42191 56.64664, 9.42009 56.6414, 9.430580000000001 56.63941, 9.45481 56.6374, 9.45664 56.64768, 9.461550000000001 56.65228, 9.46505 56.65728, 9.46482 56.66267, 9.47423 56.66783, 9.47583 56.67191, 9.47772 56.67308, 9.47714 56.67459, 9.49…	0	272.917	349.223	465.952	0	2.09011	1.01409	1.62131	0	3.87e-13	3.87e-13	3.87e-13	0	1.3e-12	1.3e-12	1.3e-12	0	4.53e-13	0.0846655	0.0846655
DEF0B	POLYGON ((10.03117 54.63657, 10.0334 54.62106, 10.0324 54.61837, 10.02926 54.60989, 10.02811 54.60678, 10.02593 54.59563, 10.02665 54.58546, 10.02375 54.58259, 10.02619 54.58101, 10.02633 54.56776, 10.02698 54.554, 10.02252 54.54749, 10.01552 54.54518, 10.00866 54.53539, 10.00489 54.53049, 9.997920000000001 54.52144, 9.98372 54.51239, 9.975379999999999 54.51008, 9.963889999999999 54.50233, 9.9381…	0	246.139	360.278	457.451	0	1.09186	1.54987	2.28394	0	0.254667	-0.289068	-0.289068	0	0.230295	-0.014412	-0.014412	0	0.204519	0.0320894	0.0837267
DK011	MULTIPOLYGON (((12.6287 55.69528, 12.62342 55.68914, 12.63103 55.68965, 12.6338 55.68811, 12.62165 55.68002, 12.63123 55.67061, 12.63576 55.66337, 12.6382 55.65882, 12.64232 55.65114, 12.64642 55.65596, 12.64897 55.6534, 12.64816 55.64635, 12.64912 55.64273, 12.65821 55.63722, 12.65647 55.63363, 12.67534 55.63267, 12.67833 55.63173, 12.68219 55.62929, 12.6824 55.61621, 12.67833 55.60828, 12.67112…	0	-45.6866	40.2088	-20.8229	0	0.27311	-0.014112	0.0809507	0	-0.166739	-0.166739	-0.166739	0	-0.0495313	-0.0495313	-0.0495313	0	-0.0607652	-0.0607652	-0.0601235
DK012	POLYGON ((12.58275 55.80797, 12.58825 55.80342, 12.59557 55.78995, 12.59363 55.77944, 12.6016 55.76271, 12.60099 55.75898, 12.59325 55.75067, 12.58755 55.74332, 12.58454 55.73965, 12.5822 55.73062, 12.58619 55.72758, 12.58413 55.722, 12.57841 55.72264, 12.57611 55.7285, 12.56696 55.73249, 12.56359 55.73057, 12.5617 55.72534, 12.56047 55.72309, 12.5556 55.72293, 12.54278 55.724, 12.53895 55.72629,…	0	331.547	126.719	43.2607	0	0.446804	0.738079	0.183308	0	0	0.576873	0	0	0	0.282784	0	0	-2.84e-15	0.426458	0.00654902
DK031	MULTIPOLYGON (((10.41432 55.58972, 10.45141 55.56921, 10.49954 55.54745, 10.49519 55.54454, 10.49277 55.53596, 10.48625 55.53102, 10.47214 55.5305, 10.4722 55.52899, 10.47228 55.52693, 10.48496 55.5199, 10.48571 55.51164, 10.49139 55.50662, 10.50011 55.50373, 10.50383 55.49999, 10.49621 55.49624, 10.48783 55.49632, 10.48428 55.4948, 10.48221 55.49167, 10.48732 55.48897, 10.48724 55.48651, 10.4592…	0	-288.678	-39.8051	-116.379	0	1.12454	-0.388256	0.153729	0	-3.2951	-3.2951	-3.2951	0	-0.905054	-0.905054	-0.905054	0	-0.0237221	-0.00802148	-0.00802148
DEF0C	MULTIPOLYGON (((9.673870000000001 54.49641, 9.672510000000001 54.49232, 9.646649999999999 54.48237, 9.63646 54.4754, 9.63231 54.47308, 9.62923 54.46605, 9.640180000000001 54.46164, 9.64133 54.45457, 9.61173 54.44239, 9.605549999999999 54.44232, 9.60031 54.44162, 9.59801 54.44039, 9.589829999999999 54.43493, 9.57615 54.43286, 9.567460000000001 54.43347, 9.556240000000001 54.43019, 9.55233999999999…	0	432.973	138.325	490.576	0	0.396949	2.25852	2.43287	0	0.0227602	0.0227602	0.0227602	0	0.0982976	0.0982976	0.0982976	0	0.0337725	0.0337725	0.0337725
DEF0D	POLYGON ((10.41747 54.08324, 10.43583 54.07255, 10.44295 54.07187, 10.45432 54.06059, 10.48452 54.05873, 10.49353 54.06369, 10.49653 54.07008, 10.50434 54.07235, 10.52086 54.07176, 10.53088 54.0678, 10.54172 54.06614, 10.55241 54.06901, 10.56363 54.06823, 10.55667 54.05059, 10.55241 54.05054, 10.55172 54.04784, 10.5487 54.04569, 10.54799 54.04156, 10.55241 54.03414, 10.55621 54.03093, 10.55241 54…	0	77.7751	210.692	268.259	0	0.844051	0.174482	0.877284	0	0.00411044	0.176648	0.0135187	0	0.00587206	0.156008	0.0507628	0	0.076887	0.165726	0.11053
DEF0E	MULTIPOLYGON (((9.864330000000001 54.01203, 9.84853 54.00382, 9.83553 53.99676, 9.83733 53.99073, 9.82719 53.99003, 9.830690000000001 53.98679, 9.827209999999999 53.97958, 9.83554 53.97918, 9.832269999999999 53.96398, 9.82311 53.95942, 9.82165 53.96123, 9.81936 53.96942, 9.803979999999999 53.98146, 9.792909999999999 53.98354, 9.777380000000001 53.98052, 9.77711 53.97909, 9.77685 53.97643, 9.77687…	0	-4278.96	-4623.81	-4247.87	0	-7.68534	-4.8784	-4.86717	0	0.0154341	-0.620647	-0.616504	0	0.076101	-0.118456	-0.112537	0	-0.0731343	-0.0770072	-0.0767785
DEF0F	MULTIPOLYGON (((10.53386 53.91881, 10.54342 53.91042, 10.55241 53.90893, 10.56026 53.90974, 10.56252 53.90639, 10.58116 53.90529, 10.58302 53.90353, 10.57813 53.89963, 10.57958 53.89763, 10.58103 53.89472, 10.57315 53.89389, 10.57133 53.88968, 10.56726 53.88911, 10.56404 53.88588, 10.56629 53.88172, 10.5839 53.87563, 10.59303 53.87248, 10.59473 53.86724, 10.58808 53.86183, 10.59118 53.8553, 10.60…	0	160.219	181.876	188.447	0	0.657442	0.558925	0.561633	0	0.130682	0.120119	0.0105629	0	0.112375	0.0774964	0.034879	0	0.223895	0.184968	0.0697452
DK050	MULTIPOLYGON (((8.40527 56.67593, 8.404400000000001 56.67177, 8.40405 56.67024, 8.38312 56.67443, 8.35622 56.67726, 8.35258 56.68799, 8.3413 56.69637, 8.33695 56.7034, 8.33052 56.70751, 8.316420000000001 56.71653, 8.309010000000001 56.72733, 8.30484 56.73622, 8.303190000000001 56.74842, 8.30264 56.75254, 8.29655 56.76033, 8.28416 56.7683, 8.26868 56.77294, 8.26511 56.77558, 8.256690000000001 56.7…	0	-163.834	-51.5096	-18.9095	0	0.907871	-0.0314595	0.424418	0	-2.94059	-2.94059	-2.94059	0	-0.807683	-0.807683	-0.807683	0	-0.0111132	0.0361241	0.0361241
DEG0L	POLYGON ((12.22417 50.94293, 12.22472 50.93943, 12.23663 50.92875, 12.24329 50.92965, 12.24946 50.92798, 12.24466 50.92434, 12.24582 50.92062, 12.24083 50.91613, 12.22865 50.91252, 12.22555 50.91067, 12.22706 50.9093, 12.22581 50.89123, 12.2079 50.88047, 12.21765 50.87404, 12.21591 50.87138, 12.22098 50.86494, 12.21833 50.859, 12.22956 50.85888, 12.23499 50.86186, 12.24668 50.8595, 12.25571 50.85…	0	63.4876	432.805	485.737	0	1.42841	0.0923828	1.42841	0	0.0273011	0.0273011	0.0273011	0	0.113811	0.113811	0.113811	0	0.146973	0.0481139	0.146973
DEG0M	POLYGON ((12.61736 50.98079, 12.62094 50.9759, 12.62235 50.96353, 12.62957 50.94419, 12.62503 50.94218, 12.62529 50.94014, 12.63184 50.93951, 12.6382 50.93482, 12.64088 50.93285, 12.64408 50.92707, 12.65287 50.92368, 12.65324 50.91911, 12.64147 50.91118, 12.64012 50.90307, 12.6382 50.9034, 12.62754 50.90522, 12.62006 50.90938, 12.61456 50.90542, 12.59136 50.90289, 12.58474 50.90402, 12.57343 50.9…	0	164.557	158.353	207.64	0	0.620637	0.619863	0.619863	0	0.0172162	0.0172162	0.0172162	0	0.0674578	0.0674578	0.0674578	0	0.0547318	0.0547317	0.0547317
DEG0N	POLYGON ((10.18235 50.99849, 10.19007 50.99947, 10.19528 51.0026, 10.20228 51.00854, 10.20218 51.01201, 10.21 51.0135, 10.21431 51.01359, 10.2186 51.00956, 10.22856 51.00967, 10.23487 51.01282, 10.24033 51.0119, 10.24867 51.00606, 10.27566 50.99785, 10.28091 51.00371, 10.27719 51.01364, 10.28044 51.02288, 10.29005 51.0285, 10.2989 51.02778, 10.30623 51.03012, 10.31262 51.02911, 10.31616 51.03155,…	0	-200.471	184.514	328.769	0	0.619384	-0.170503	0.381251	0	0.164403	-0.660992	-0.648243	0	0.0791375	-0.196353	-0.155503	0	0.0568534	-0.02019	0.0287011
DK042	MULTIPOLYGON (((9.67206 55.71206, 9.68458 55.73588, 9.679510000000001 55.74438, 9.679460000000001 55.75043, 9.66629 55.75589, 9.6578 55.75567, 9.651949999999999 55.75962, 9.64634 55.75453, 9.624549999999999 55.75792, 9.602130000000001 55.75201, 9.593489999999999 55.75285, 9.59132 55.76079, 9.584860000000001 55.7641, 9.596679999999999 55.77073, 9.59674 55.77296, 9.585129999999999 55.78011, 9.58003…	0	-33.8681	-15.2324	14.5975	0	0.651049	0.0940941	0.325215	0	-1.79463	-1.70068	-1.79463	0	-0.492925	-0.310691	-0.492925	0	-0.01361	0.166574	0.05312
FRG03	POLYGON ((-0.05453 48.382, -0.05857 48.38091, -0.06253 48.37616, -0.07004000000000001 48.37889, -0.07854999999999999 48.36935, -0.09064999999999999 48.37459, -0.11216 48.37425, -0.11797 48.36791, -0.13532 48.3643, -0.13739 48.36241, -0.13761 48.35633, -0.13199 48.34393, -0.12222 48.33831, -0.13273 48.34096, -0.13767 48.34135, -0.14348 48.34266, -0.14807 48.34414, -0.156 48.34119, -0.15516 48.3355…	0	597.26	269.325	777.831	0	1.21109	3.53108	3.53108	0	0.048056	0.0145202	0.0145202	0	0.0310039	0.0692819	0.0692819	0	0.0205788	0.0245825	0.0245825
FRF33	POLYGON ((6.36711 49.46951, 6.37615 49.46445, 6.40359 49.46592, 6.42194 49.47606, 6.43054 49.47524, 6.44055 49.46671, 6.44513 49.46747, 6.45548 49.46315, 6.46495 49.46549, 6.48466 49.45261, 6.48486 49.45248, 6.48629 49.45162, 6.49189 49.45126, 6.49478 49.45066, 6.49688 49.45053, 6.49937 49.45038, 6.5078 49.44588, 6.52343 49.43636, 6.5353 49.43412, 6.54052 49.43254, 6.55699 49.41921, 6.54755 49.41…	0	418.723	780.128	-2496.16	0	1.52357	0.370671	-4.05174	0	1.99886	0.593631	-2.62901	0	0.611425	0.281384	-0.696353	0	0.0736128	0.097432	-0.0158599
FRK23	MULTIPOLYGON (((5.80147 44.70678, 5.82503 44.70127, 5.82976 44.69021, 5.82608 44.68616, 5.80134 44.67472, 5.79062 44.65329, 5.78094 44.65285, 5.76528 44.65556, 5.75466 44.66217, 5.75059 44.66047, 5.74843 44.65491, 5.75235 44.64882, 5.74003 44.64893, 5.73554 44.64831, 5.73737 44.64077, 5.72622 44.63942, 5.71438 44.64318, 5.7068 44.64271, 5.68038 44.65172, 5.66692 44.64899, 5.6571 44.65146, 5.65155…	0	-2675.85	96.8319	655.724	0	0.819837	-4.14857	1.56982	0	0.0169899	0.0028948	0.00551785	0	0.0306064	0.00413543	0.026328	0	0.0688819	0.0189048	0.0679555
FRH04	MULTIPOLYGON (((-2.28727 48.13374, -2.25524 48.10921, -2.25579 48.09679, -2.25171 48.09402, -2.25319 48.09248, -2.25363 48.0898, -2.24894 48.08493, -2.25746 48.07232, -2.25612 48.06286, -2.23482 48.06373, -2.23286 48.06872, -2.23492 48.0747, -2.21952 48.08031, -2.18858 48.08107, -2.18167 48.08314, -2.16848 48.07621, -2.1715 48.07235, -2.17239 48.06312, -2.19071 48.05305, -2.22329 48.05104, -2.240…	0	164.58	261.361	259.455	0	1.08273	0.876238	1.02505	0	0.0517527	0.0628238	0.0110711	0	0.0333888	0.0862139	0.0528251	0	0.0461137	0.0446179	0.044908
FRL03	MULTIPOLYGON (((7.71424 44.06151, 7.70472 44.05358, 7.7006 44.04126, 7.6881 44.0388, 7.67424 44.02997, 7.66403 44.02985, 7.66323 44.01476, 7.67052 43.99841, 7.66398 43.99221, 7.66227 43.98686, 7.65596 43.98469, 7.65504 43.97744, 7.65161 43.97418, 7.64366 43.97358, 7.6313 43.96456, 7.6118 43.95584, 7.60192 43.95732, 7.58747 43.95479, 7.58154 43.94816, 7.57839 43.94915, 7.57189 43.94718, 7.56798 43…	0	152.589	124.561	162.939	0	0.445418	0.614233	0.572506	0	0.015705	0.015705	1.14e-14	0	0.0224357	0.0224357	2.35e-14	0	0.0261471	0.0260788	0.0244056
FRI22	POLYGON ((2.16778 46.42407, 2.18603 46.4235, 2.19419 46.426, 2.19523 46.42721, 2.19783 46.42829, 2.2124 46.42378, 2.22266 46.42306, 2.25365 46.42565, 2.25635 46.42318, 2.28104 46.4204, 2.27869 46.41585, 2.28203 46.41082, 2.27854 46.40866, 2.28393 46.39881, 2.28478 46.38631, 2.28815 46.38278, 2.29792 46.38361, 2.30261 46.38035, 2.31465 46.37557, 2.33115 46.37805, 2.33646 46.36904, 2.33612 46.36534…	0	1310.35	1450.86	1143.72	0	4.8737	4.12849	3.5848	0	0.160095	0.0886795	0.0846062	0	0.44422	0.409511	0.403692	0	0.124808	0.115514	0.119468
FRF34	MULTIPOLYGON (((7.12316 48.51359, 7.12677 48.50951, 7.12201 48.50529, 7.13088 48.50133, 7.12868 48.49969, 7.10491 48.49981, 7.09609 48.50203, 7.09425 48.5062, 7.09339 48.50502, 7.09062 48.50365, 7.09092 48.49827, 7.09305 48.4972, 7.09452 48.49546, 7.09378 48.49342, 7.09366 48.48928, 7.0977 48.48762, 7.10586 48.48711, 7.10905 48.48589, 7.11689 48.48489, 7.11881 48.48372, 7.11791 48.47432, 7.1109 4…	0	583.003	625.021	607.721	0	2.07881	1.87885	2.05271	0	0.0477526	0.0383789	0.0277395	0	0.137963	0.140984	0.132357	0	0.12094	0.117012	0.117827
FRK24	POLYGON ((5.62374 45.61327, 5.62217 45.61156, 5.62252 45.60898, 5.62395 45.60774, 5.62395 45.60615, 5.62302 45.60428, 5.62377 45.603, 5.62559 45.60119, 5.6313 45.59805, 5.63766 45.58963, 5.64516 45.58378, 5.64691 45.57702, 5.66149 45.56609, 5.66983 45.56322, 5.67331 45.55936, 5.67087 45.55502, 5.67519 45.55277, 5.67311 45.55026, 5.67223 45.54633, 5.67464 45.5458, 5.67974 45.54651, 5.68107 45.5413…	0	-793.288	-689.165	64.4433	0	-0.774679	-1.2072	0.494978	0	0.0036112	9.56e-05	-4e-14	0	0.00012028	6.17e-05	-9.53e-14	0	0.00176146	0.00107364	-0.000818238
FRH01	MULTIPOLYGON (((-2.12383 48.60483, -2.12594 48.59752, -2.12489 48.59341, -2.12143 48.58825, -2.10944 48.5832, -2.10165 48.57635, -2.09697 48.57554, -2.09388 48.57118, -2.08056 48.56804, -2.05992 48.57013, -2.05596 48.56643, -2.04736 48.56432, -2.04619 48.55776, -2.05172 48.55531, -2.05275 48.55191, -2.04436 48.54134, -2.04081 48.54269, -2.03879 48.542, -2.03575 48.55027, -2.02992 48.55437, -2.022…	0	216.519	315.864	531.792	0	1.27075	1.13396	2.19018	0	0.0902685	0.0234476	0.0157583	0	0.129285	0.0861744	0.0751898	0	0.0617346	0.0362625	0.0381166
FRI11	POLYGON ((1.25315 45.44422, 1.26215 45.44389, 1.2724 45.4373, 1.27588 45.43445, 1.28418 45.43732, 1.29277 45.43468, 1.28979 45.43207, 1.28633 45.43354, 1.28301 45.4318, 1.28825 45.42617, 1.2892 45.4173, 1.27797 45.41326, 1.27211 45.41749, 1.26131 45.41948, 1.25814 45.41804, 1.25671 45.4047, 1.2601 45.39822, 1.26869 45.39617, 1.27514 45.40264, 1.27979 45.40145, 1.27402 45.39287, 1.2805 45.38441, 1…	0	973.925	785.263	973.347	0	2.66759	3.80498	3.70363	0	0.196391	0.196391	0.0693249	0	0.412757	0.412757	0.330779	0	0.159031	0.159031	0.135378
FRL04	MULTIPOLYGON (((5.75364 43.72462, 5.77529 43.72225, 5.77714 43.71844, 5.78566 43.71683, 5.78264 43.70626, 5.78802 43.69678, 5.79276 43.69313, 5.80134 43.69325, 5.80422 43.69329, 5.81325 43.68905, 5.80782 43.68314, 5.80544 43.68173, 5.80346 43.67967, 5.80298 43.67567, 5.80134 43.67394, 5.80134 43.6707, 5.80134 43.66893, 5.79879 43.66229, 5.79921 43.65993, 5.79591 43.66071, 5.78464 43.66006, 5.7796…	0	822.14	832.025	-300.424	0	1.31188	1.27375	0.158354	0	2.17174	2.16955	-1.47328	0	0.660058	0.660022	-0.437651	0	0.0993888	0.0983377	-0.0303581
FRI23	MULTIPOLYGON (((1.41519 46.34721, 1.40969 46.34191, 1.42014 46.33962, 1.42929 46.33401, 1.44351 46.33456, 1.44573 46.33063, 1.43796 46.32057, 1.43985 46.31668, 1.43756 46.3115, 1.44369 46.30483, 1.43864 46.3001, 1.42543 46.29804, 1.42213 46.28589, 1.41527 46.2804, 1.42067 46.27744, 1.43093 46.27762, 1.43676 46.27248, 1.42669 46.26696, 1.41491 46.2706, 1.41068 46.26444, 1.40491 46.26185, 1.40658 4…	0	206.639	427.489	439.384	0	1.5788	0.566857	1.61259	0	0.0356065	0.0297785	0.0262371	0	0.0297208	0.0296237	0.125188	0	0.0612021	0.0566968	0.0884015
FRG01	MULTIPOLYGON (((-1.24588 47.77672, -1.24812 47.76454, -1.23661 47.7567, -1.23506 47.75571, -1.23661 47.75428, -1.2415 47.74931, -1.24173 47.74286, -1.25572 47.74256, -1.2533 47.73246, -1.23661 47.72381, -1.21542 47.71881, -1.21178 47.71915, -1.20807 47.71854, -1.2047 47.71978, -1.20312 47.72036, -1.19781 47.72079, -1.19567 47.72171, -1.19529 47.70927, -1.18281 47.70398, -1.18226 47.70193, -1.1887…	0	-329.659	462.89	-82.8575	0	1.11649	-0.295609	0.48698	0	0.938463	-2.5975	-2.60787	0	0.320282	-0.719858	-0.705556	0	0.048978	-0.0180823	-0.00956582
FRK25	POLYGON ((3.89954 46.27591, 3.90511 46.27206, 3.90877 46.26062, 3.90622 46.25264, 3.90898 46.24811, 3.90712 46.24152, 3.90482 46.23866, 3.89944 46.23991, 3.89761 46.23857, 3.89779 46.22574, 3.89013 46.21449, 3.89831 46.21023, 3.90123 46.21055, 3.90945 46.20792, 3.91892 46.20327, 3.93645 46.20632, 3.96516 46.20286, 3.97227 46.2018, 3.97199 46.18836, 3.97779 46.18541, 3.97994 46.1789, 3.98853 46.16…	0	256.313	126.251	266.292	0	0.34609	0.953166	0.980363	0	0.02314	0.00665024	0.00665024	0	0.0272792	0.0317311	0.0317311	0	0.0534011	0.0678782	0.0690675
FRI12	MULTIPOLYGON (((-0.71483 45.32837, -0.70823 45.32748, -0.70605 45.32643, -0.6443 45.32204, -0.6446 45.31515, -0.6417 45.31469, -0.6392 45.31569, -0.6363 45.31779, -0.63359 45.31844, -0.62242 45.31915, -0.60872 45.32379, -0.59449 45.32114, -0.5939 45.32579, -0.59498 45.32946, -0.59401 45.3316, -0.5888 45.33991, -0.58651 45.34357, -0.58118 45.33991, -0.56896 45.33152, -0.56937 45.33024, -0.57137 45…	0	267.88	61.5513	-780.056	0	0.282581	1.23373	-0.988926	0	0.00143947	0.0185518	0.0185518	0	0.000928692	0.0885186	0.0885186	0	0.0848869	0.133688	0.107872
FRL05	MULTIPOLYGON (((6.63639 43.78895, 6.6378 43.78096, 6.64529 43.77664, 6.64047 43.76976, 6.64185 43.76819, 6.64805 43.76709, 6.65217 43.76516, 6.65484 43.76, 6.65742 43.74872, 6.66135 43.74794, 6.66626 43.75063, 6.67075 43.75154, 6.67513 43.75381, 6.6788 43.75714, 6.68271 43.75794, 6.68732 43.75712, 6.69221 43.75518, 6.69693 43.75518, 6.70139 43.75407, 6.70719 43.74997, 6.7086 43.74807, 6.71391 43.…	0	183.553	184.859	351.896	0	0.72837	0.757267	1.15618	0	0.0221008	0.0176295	0.00104343	0	0.0287476	0.0286731	0.00497868	0	0.00586003	0.00496161	0.126914
FRI31	POLYGON ((0.82343 46.12858, 0.81259 46.126, 0.81059 46.1208, 0.81655 46.11375, 0.82333 46.11555, 0.83311 46.10575, 0.8339299999999999 46.09684, 0.83107 46.09035, 0.82714 46.08827, 0.8253200000000001 46.08825, 0.82713 46.08602, 0.81938 46.07741, 0.82007 46.07383, 0.82647 46.06867, 0.82684 46.06425, 0.81616 46.05806, 0.81464 46.05321, 0.81791 46.04788, 0.82879 46.0452, 0.83164 46.04183, 0.84523 46.…	0	283.99	302.492	144.571	0	1.41915	1.37374	0.53094	0	0.0205628	-2.69e-15	0.0383948	0	0.0132663	-1.75e-14	0.183198	0	0.0138707	0.00557266	0.0501649
FRK26	POLYGON ((4.78021 46.17668, 4.78231 46.17163, 4.78567 46.16697, 4.79174 46.1636, 4.79859 46.16053, 4.80255 46.15643, 4.80289 46.15386, 4.80065 46.1459, 4.79868 46.1423, 4.79595 46.13916, 4.78748 46.13088, 4.77419 46.12023, 4.77207 46.11762, 4.7711 46.11044, 4.76711 46.10652, 4.76018 46.10064, 4.75415 46.096, 4.75032 46.09415, 4.74842 46.09212, 4.74681 46.08779, 4.74696 46.08544, 4.74822 46.08321,…	0	150.183	21.8318	124.764	0	0.0588645	0.558177	0.503121	0	0.00130525	0.0223239	0.00113979	0	4.78e-05	0.0300744	0.00543844	0	0.038965	0.0440385	0.0492317
FRG02	POLYGON ((-0.3817 47.76057, -0.37548 47.75947, -0.37983 47.75012, -0.37254 47.74314, -0.37373 47.7389, -0.36337 47.73616, -0.35784 47.73081, -0.3641 47.71578, -0.35039 47.71452, -0.3461 47.71777, -0.33708 47.71883, -0.33165 47.72161, -0.30908 47.71733, -0.29485 47.71713, -0.28763 47.71912, -0.27772 47.71408, -0.26826 47.71417, -0.25703 47.70771, -0.24605 47.70716, -0.23589 47.70377, -0.22661 47.7…	0	160.015	70.1172	258.886	0	0.261453	0.800565	0.756536	0	0.0427337	0.0427337	0.0080078	0	0.067306	0.067306	0.0382086	0	0.0433661	0.0433661	0.031065
FRL06	MULTIPOLYGON (((4.65061 44.3298, 4.66755 44.32365, 4.67408 44.3241, 4.6802 44.32067, 4.71302 44.32065, 4.71251 44.32387, 4.7138 44.32557, 4.71885 44.32572, 4.71794 44.32689, 4.72166 44.32659, 4.74851 44.32504, 4.763 44.32509, 4.76511 44.32289, 4.76817 44.3212, 4.76872 44.31957, 4.77183 44.31747, 4.77557 44.31796, 4.77734 44.31945, 4.77967 44.31937, 4.78255 44.31558, 4.78534 44.31351, 4.78749 44.3…	0	247.929	409.548	467.068	0	1.74919	1.00102	1.7896	0	0.00879741	0.0236768	0.000847773	0	0.00417759	0.0254338	0.00404509	0	0.0643997	0.00674745	0.0628851
FRG05	MULTIPOLYGON (((-1.14857 47.02955, -1.14336 47.02543, -1.1275 47.02145, -1.12561 47.02173, -1.11802 47.02052, -1.11416 47.01874, -1.11258 47.01677, -1.11067 47.0157, -1.09928 47.0146, -1.0969 47.0135, -1.09426 47.01533, -1.09224 47.0158, -1.08928 47.01467, -1.08494 47.01174, -1.08331 47.01268, -1.07405 47.00888, -1.06706 47.01242, -1.05357 47.00473, -1.0482 47.00645, -1.04452 47.00489, -1.01611 4…	0	350.029	293.103	522.394	0	1.27152	1.67425	1.87022	0	0.0514283	0.00609077	0.0132161	0	0.0924841	0.00870111	0.0630594	0	0.0416782	0.000269436	0.0283156
FRH02	MULTIPOLYGON (((-3.65915 48.65942, -3.66353 48.65379, -3.66502 48.65069, -3.66013 48.63562, -3.65523 48.62052, -3.65418 48.6173, -3.6488 48.61052, -3.63911 48.61093, -3.6406 48.59605, -3.63817 48.59496, -3.63674 48.59332, -3.62806 48.58809, -3.61799 48.58987, -3.60013 48.58416, -3.59458 48.58575, -3.5888 48.58186, -3.58492 48.57365, -3.59077 48.56442, -3.59663 48.56256, -3.59943 48.55861, -3.5945…	0	359.481	152.105	506.664	0	0.960172	2.98881	2.98413	0	-0.518973	-1.22632	-1.23051	0	-0.126266	-0.352192	-0.331133	0	0.039534	0.0130894	0.031273
FR106	POLYGON ((2.59227 48.80744, 2.57203 48.8144, 2.5685 48.81828, 2.57084 48.82363, 2.56265 48.82618, 2.54862 48.8352, 2.54144 48.83584, 2.53665 48.83851, 2.5395 48.83972, 2.53476 48.84437, 2.52873 48.84447, 2.52489 48.84835, 2.51889 48.84879, 2.51565 48.85138, 2.51367 48.85016, 2.50543 48.85653, 2.49972 48.85567, 2.496 48.85721, 2.4964 48.8599, 2.48154 48.86141, 2.46825 48.86028, 2.46621 48.85687, 2…	0	68.5791	39.2059	1.86912	0	0.158327	0.221444	6.93e-05	0	0.00142515	0.0241778	6.52e-15	0	2.38e-05	0.0345397	9.15e-15	0	0.0123314	0.071604	0.000690459
FR107	POLYGON ((2.59227 48.80744, 2.59662 48.80599, 2.59422 48.80168, 2.59211 48.7996, 2.59154 48.79736, 2.59905 48.79403, 2.58619 48.7779, 2.58714 48.77367, 2.59185 48.77145, 2.60715 48.77377, 2.61482 48.76112, 2.60359 48.75929, 2.59755 48.76057, 2.60127 48.75239, 2.58652 48.74195, 2.59423 48.73637, 2.59467 48.73181, 2.5783 48.72155, 2.57575 48.71414, 2.56813 48.70898, 2.5688 48.70722, 2.57056 48.7050…	0	26.5278	26.004	-59.6554	0	0.159721	0.159706	0.016537	0	-0.167994	-0.168013	-0.418839	0	-0.022663	-0.0226755	-0.12223	0	0.0270857	0.0266419	-0.0414266
FR108	POLYGON ((2.59053 49.07965, 2.57155 49.06003, 2.57466 49.05478, 2.58549 49.05706, 2.58614 49.05148, 2.59447 49.04713, 2.57764 49.04641, 2.56934 49.03959, 2.56908 49.03394, 2.56415 49.02795, 2.54559 49.02318, 2.53501 49.02381, 2.53491 49.01939, 2.53972 49.01259, 2.54354 49.01191, 2.54783 49.01443, 2.55306 49.00982, 2.55257 49.00739, 2.54769 49.00535, 2.53296 49.00527, 2.51801 48.98729, 2.51356 48.…	0	23.1323	57.7133	59.1043	0	0.238802	0.0576765	0.235631	0	0.00189867	0.0156498	-2.38e-14	0	3.16e-05	0.0223569	-5.92e-14	0	0.023128	0.0100532	0.0209261
FRI21	POLYGON ((2.49213 45.73767, 2.50907 45.72325, 2.51157 45.7194, 2.51518 45.71385, 2.52262 45.71111, 2.51938 45.70632, 2.5197 45.69785, 2.52303 45.69497, 2.52687 45.69492, 2.5239 45.68674, 2.52868 45.68219, 2.51878 45.67769, 2.51453 45.67214, 2.51451 45.66482, 2.51977 45.65933, 2.52679 45.65633, 2.51894 45.64708, 2.51985 45.64141, 2.51398 45.63944, 2.49642 45.6403, 2.49275 45.63867, 2.48806 45.6420…	0	327.102	1064.85	905.309	0	3.53586	1.44809	2.87182	0	0.0759268	0.0759268	0.0381206	0	0.204489	0.204489	0.18189	0	0.149867	0.0357277	0.145316
FRI14	POLYGON ((0.29733 44.76229, 0.30701 44.75809, 0.31912 44.7509, 0.32793 44.74039, 0.3368 44.73613, 0.34282 44.72682, 0.34502 44.72342, 0.34671 44.72192, 0.34804 44.71961, 0.34763 44.71712, 0.34806 44.71376, 0.34749 44.71167, 0.34817 44.71047, 0.34348 44.70913, 0.3418 44.70232, 0.35461 44.69655, 0.35954 44.69131, 0.35062 44.6761, 0.3496 44.66085, 0.35166 44.65617, 0.35553 44.65496, 0.36148 44.66062…	0	232.52	495.125	572.769	0	1.81725	1.40176	2.63183	0	0.0696855	-6.03e-17	0.0513886	0	0.26605	-3.48e-15	0.245197	0	0.102337	-6.64e-16	0.0628099
FRL02	POLYGON ((6.63005 45.10986, 6.62743 45.10254, 6.63235 45.09567, 6.64645 45.0846, 6.6458 45.07586, 6.66227 45.07033, 6.66309 45.05699, 6.65977 45.05198, 6.66939 45.0443, 6.66447 45.03373, 6.67293 45.02088, 6.70704 45.02187, 6.7245 45.02164, 6.74027 45.01756, 6.74396 45.01517, 6.74742 45.00725, 6.75117 44.99698, 6.73843 44.99378, 6.73783 44.98943, 6.74785 44.98578, 6.75198 44.97796, 6.76362 44.9701…	0	781.285	746.092	213.601	0	2.29341	2.35074	0.7729	0	0.0268343	0.0570542	0.0312304	0	0.015531	0.163893	0.149014	0	0.0324768	0.0461737	0.0146578
FRB03	POLYGON ((1.83908 47.2193, 1.83871 47.21651, 1.84047 47.21234, 1.84031 47.20775, 1.83875 47.20518, 1.83743 47.19852, 1.8388 47.19249, 1.83857 47.18881, 1.84132 47.18454, 1.84095 47.18148, 1.84224 47.17758, 1.82347 47.17394, 1.81391 47.16657, 1.81104 47.16327, 1.80665 47.15189, 1.77445 47.13076, 1.77941 47.12979, 1.781 47.12894, 1.79031 47.12562, 1.79539 47.1208, 1.80376 47.11955, 1.80947 47.12202…	0	247.541	621.35	607.749	0	2.55167	1.10766	2.49495	0	0.115542	0.0234563	0.0811791	0	0.411957	0.00903569	0.38734	0	0.0754865	0.0262951	0.0730493
FRK11	POLYGON ((3.03206 46.79491, 3.03237 46.79338, 3.03572 46.78917, 3.03635 46.78701, 3.03684 46.7844, 3.03615 46.77635, 3.03754 46.77283, 3.04938 46.75817, 3.06622 46.74607, 3.07217 46.7432, 3.08348 46.73777, 3.09352 46.73518, 3.09764 46.73489, 3.10468 46.73318, 3.11177 46.7307, 3.12118 46.72964, 3.12978 46.7272, 3.13314 46.72425, 3.13685 46.71879, 3.14084 46.71448, 3.14699 46.71021, 3.14925 46.7082…	0	-473.045	1403.96	-334.193	0	2.91017	-0.225624	0.325484	0	2.94509	-1.9632	-1.92746	0	1.0394	-0.583186	-0.412626	0	0.0740943	0.0138818	0.0487236
FRC14	POLYGON ((4.29342 47.92567, 4.30525 47.92028, 4.30689 47.91013, 4.31272 47.90497, 4.30007 47.90109, 4.296 47.89959, 4.29113 47.8998, 4.28801 47.90062, 4.28357 47.8998, 4.27977 47.90017, 4.27733 47.89945, 4.27388 47.89631, 4.26727 47.88719, 4.24795 47.87796, 4.24668 47.87468, 4.25173 47.87305, 4.2608 47.87512, 4.2652 47.87205, 4.26612 47.86868, 4.26244 47.86481, 4.26406 47.84939, 4.26043 47.84607,…	0	331.782	535.546	521.688	0	2.06116	1.24516	2.01057	0	0.0854434	0.0607184	0.0513954	0	0.270449	0.258548	0.245229	0	0.0849758	0.0811358	0.0809437
FRF21	POLYGON ((4.96943 49.80183, 4.99626 49.80018, 5.00175 49.79368, 5.00814 49.78303, 5.01487 49.77953, 5.02127 49.77765, 5.0468 49.77016, 5.06016 49.76696, 5.06641 49.76176, 5.07194 49.76126, 5.07831 49.76282, 5.08374 49.76262, 5.08591 49.76364, 5.08776 49.76601, 5.09346 49.76375, 5.09657 49.75981, 5.11692 49.73989, 5.11847 49.73836, 5.11843 49.73568, 5.12484 49.72696, 5.12304 49.71733, 5.12639 49.7…	0	120.192	79.0342	387.365	0	1.02081	1.16659	1.13225	0	0.0322774	0.0603718	0.0476953	0	0.025671	0.245684	0.227575	0	0.0522489	0.0946903	0.0943943
FRG04	POLYGON ((0.79766 48.19445, 0.79615 48.18875, 0.8109 48.18536, 0.81394 48.1812, 0.8257 48.17605, 0.82787 48.17304, 0.83472 48.16835, 0.83656 48.16762, 0.84337 48.16511, 0.86097 48.1671, 0.87131 48.16274, 0.88724 48.16112, 0.90928 48.15002, 0.91146 48.14697, 0.90961 48.14353, 0.91665 48.13894, 0.91289 48.13557, 0.87904 48.1352, 0.87321 48.13432, 0.87131 48.13214, 0.86453 48.13417, 0.85037 48.13308…	0	209.333	268.141	260.378	0	1.07558	0.908758	1.02662	0	0.0515101	0.0515101	0.0106662	0	0.0839615	0.0839615	0.050893	0	0.0587359	0.0343276	0.0462424
FRK12	POLYGON ((3.1035 45.35437, 3.11197 45.35087, 3.10955 45.34594, 3.11522 45.33399, 3.11342 45.32709, 3.1021 45.32855, 3.09177 45.32561, 3.09133 45.32274, 3.09783 45.31771, 3.11372 45.31033, 3.10714 45.30252, 3.09783 45.30087, 3.08575 45.29877, 3.08359 45.28971, 3.10044 45.29153, 3.1059 45.29015, 3.11357 45.28426, 3.1316 45.28612, 3.13626 45.28898, 3.14735 45.28828, 3.15461 45.29401, 3.16067 45.2954…	0	1130.7	1193.12	1228.86	0	3.79966	3.72527	3.9407	0	0.086853	0.0476337	0.0717429	0	0.0434672	0.0307314	0.342316	0	0.0935028	0.0924702	0.119824
FRD22	POLYGON ((1.78383 49.75831, 1.76304 49.75718, 1.75039 49.76311, 1.74272 49.75285, 1.74005 49.74933, 1.74545 49.73857, 1.74289 49.73855, 1.72293 49.73044, 1.71323 49.73322, 1.71511 49.71354, 1.71349 49.70623, 1.70547 49.70625, 1.69787 49.69824, 1.68862 49.6937, 1.69767 49.68682, 1.70452 49.68162, 1.70978 49.68114, 1.71695 49.6841, 1.71882 49.68682, 1.72246 49.69213, 1.73225 49.6983, 1.7425 49.7015…	0	55.1765	-2540.36	75.9543	0	-4.16678	1.46751	0.901101	0	0.0870348	-1.09489	-1.10856	0	0.0694546	-0.281506	-0.277692	0	-0.0539936	-0.01464	0.0149799
FRD12	MULTIPOLYGON (((-1.11959 49.32227, -1.13933 49.31, -1.14049 49.30612, -1.13933 49.29619, -1.13683 49.29299, -1.13389 49.28637, -1.12084 49.28004, -1.12434 49.27491, -1.13347 49.27787, -1.1348 49.27026, -1.12873 49.26808, -1.12537 49.27072, -1.12091 49.26404, -1.1132 49.26316, -1.10485 49.25289, -1.10104 49.25215, -1.09713 49.25429, -1.09262 49.24399, -1.08768 49.24554, -1.08685 49.24181, -1.08022…	0	438.289	136.337	327.597	0	0.984911	2.89425	1.93001	0	0.0604419	0.0444172	0.0160247	0	0.110755	0.0342946	0.0764607	0	0.0516901	0.0272626	0.0386805
FRH03	MULTIPOLYGON (((-1.5711 48.6265, -1.56637 48.62052, -1.56548 48.61476, -1.55466 48.60922, -1.54578 48.60639, -1.54618 48.60171, -1.53811 48.59854, -1.54363 48.58758, -1.54255 48.58072, -1.53178 48.58077, -1.52775 48.57907, -1.52694 48.57445, -1.51972 48.56673, -1.52231 48.56432, -1.52632 48.56484, -1.52717 48.5619, -1.52729 48.55622, -1.5332 48.5525, -1.5339 48.54922, -1.52849 48.54378, -1.5171 4…	0	117.453	213.239	343.522	0	0.87924	0.626425	1.42098	0	0.0468263	0.0377667	0.00905955	0	0.0675926	0.0243656	0.043227	0	0.0562376	0.0299176	0.0328326
FRJ22	POLYGON ((2.98168 44.64467, 3.01121 44.62252, 3.01277 44.62135, 3.01835 44.61139, 3.03071 44.60074, 3.03256 44.59727, 3.03713 44.59553, 3.05011 44.5905, 3.0553 44.58714, 3.05963 44.58162, 3.06346 44.57793, 3.07217 44.5745, 3.07444 44.57361, 3.07661 44.5695, 3.08381 44.55905, 3.07464 44.53173, 3.07623 44.51946, 3.07659 44.51806, 3.07594 44.51663, 3.07217 44.50983, 3.06803 44.50236, 3.07217 44.4986…	0	929.12	1380.19	981.019	0	4.74823	3.04883	3.44072	0	0.190285	0.18235	0.0447335	0	0.117777	0.117645	0.213443	0	0.104077	0.100127	0.105789
FRF11	POLYGON ((7.63565 49.05395, 7.64826 49.05133, 7.67347 49.0454, 7.68142 49.04867, 7.6973 49.04963, 7.69716 49.05176, 7.69245 49.05412, 7.69425 49.0567, 7.69595 49.0578, 7.70481 49.05604, 7.70894 49.05293, 7.71668 49.05353, 7.72153 49.05164, 7.73058 49.05504, 7.73205 49.04437, 7.73488 49.04421, 7.74131 49.04696, 7.75925 49.04556, 7.76606 49.04678, 7.77435 49.0547, 7.77653 49.05674, 7.7785 49.05764,…	0	208.584	104.494	163.27	0	0.442138	0.736965	0.78124	0	0.0177579	0.0177579	0.000515137	0	0.052157	0.052157	0.0320914	0	0.0497309	0.0872416	0.0297112
FRF32	POLYGON ((5.47088 49.49724, 5.48249 49.49375, 5.47897 49.48765, 5.47376 49.4826, 5.46308 49.48191, 5.46894 49.4797, 5.46426 49.47116, 5.47118 49.46157, 5.46266 49.45274, 5.46945 49.44894, 5.48585 49.44824, 5.48519 49.44539, 5.48118 49.44306, 5.47962 49.43287, 5.47125 49.42803, 5.48035 49.42566, 5.48807 49.42693, 5.49235 49.4221, 5.49819 49.42438, 5.50376 49.42384, 5.50732 49.42102, 5.5022 49.4178…	0	790.253	775.133	660.763	0	2.86403	2.88524	2.03816	0	0.133718	0.14155	0.0853607	0	0.431263	0.442452	0.407293	0	0.101223	0.101331	0.0960883
FRI15	POLYGON ((-0.09679 43.5824, -0.09147 43.56935, -0.09354999999999999 43.5637, -0.08977 43.55997, -0.09452000000000001 43.54662, -0.09263 43.54337, -0.08712 43.54237, -0.07914 43.54674, -0.06619 43.54742, -0.05617 43.53303, -0.05431 43.53297, -0.05233 43.52973, -0.04923 43.52975, -0.04371 43.52298, -0.04366 43.51656, -0.04014 43.5126, -0.0441 43.50658, -0.04674 43.49829, -0.04878 43.4923, -0.04366 …	0	377.463	278.475	263.9	0	0.969065	1.48699	1.03768	0	0.0136584	0.0325566	0.0325566	0	0.00669708	0.155342	0.155342	0	0.043189	0.0900923	0.0526484
FRK27	POLYGON ((5.83123 45.93846, 5.83762 45.93252, 5.84536 45.93414, 5.8621 45.9324, 5.8658 45.91894, 5.86246 45.91715, 5.86322 45.91485, 5.865 45.90946, 5.86575 45.90408, 5.86682 45.89869, 5.87609 45.86341, 5.87888 45.86053, 5.87479 45.8532, 5.87745 45.84667, 5.87342 45.83904, 5.8731 45.8341, 5.8753 45.8343, 5.87677 45.83511, 5.88124 45.83141, 5.88069 45.82813, 5.88344 45.82648, 5.90338 45.82618, 5.9…	0	139.409	390.476	233.125	0	1.52442	0.692578	1.07252	0	0.0286712	0.0207475	0.0124891	0	0.0732216	0.0713886	0.0595908	0	0.0277141	0.0159427	0.0156926
FRE22	MULTIPOLYGON (((1.78383 49.75831, 1.78604 49.75737, 1.79096 49.75736, 1.79181 49.75574, 1.79411 49.75453, 1.79052 49.75335, 1.7954 49.75041, 1.8096 49.75384, 1.81532 49.74541, 1.82045 49.73905, 1.83653 49.74025, 1.83945 49.73927, 1.84132 49.73375, 1.84002 49.73141, 1.82684 49.7256, 1.82393 49.72369, 1.82055 49.72255, 1.82326 49.7183, 1.82897 49.7195, 1.83788 49.71753, 1.84065 49.71332, 1.83796 49…	0	177.12	191.935	179.66	0	0.810424	0.774054	0.785354	0	0.0193043	0.00755319	0.00899151	0	0.0537386	0.0107903	0.0429024	0	0.0418542	0.0190234	0.0409255
FRC21	POLYGON ((6.807 47.5628, 6.81666 47.54792, 6.83064 47.54644, 6.83738 47.54829, 6.84238 47.5476, 6.85572 47.54794, 6.85987 47.54755, 6.88347 47.55533, 6.88521 47.5549, 6.88983 47.55007, 6.89352 47.55001, 6.90172 47.54988, 6.90315 47.54865, 6.90569 47.54797, 6.90703 47.54228, 6.90781 47.54099, 6.91085 47.53915, 6.91244 47.53675, 6.91414 47.5356, 6.91628 47.53115, 6.9157 47.52977, 6.91216 47.52739, …	0	351.51	307.918	394.507	0	1.15531	1.17961	1.35514	0	0.0470704	2.65e-15	0.020847	0	0.125618	-1.41e-15	0.0994699	0	0.0458014	0.0820027	0.123617
FRI33	MULTIPOLYGON (((-0.10212 47.0648, -0.09295 47.04565, -0.09142 47.03789, -0.09016 47.03481, -0.09026000000000001 47.03269, -0.08827 47.02504, -0.0794 47.01009, -0.09251 47.01193, -0.09238 47.00529, -0.08896999999999999 46.99541, -0.08492 46.98879, -0.08648 46.9853, -0.06802999999999999 46.99339, -0.05533 46.99463, -0.05103 46.99162, -0.03889 46.98982, -0.03312 46.98024, -0.03564 46.9753, -0.04625 …	0	285.403	333.27	353.06	0	1.47904	1.34657	1.45305	0	0.0618215	0.00720722	0.0356697	0	0.192714	0.010296	0.170196	0	0.0504159	0.00545895	0.0454029
FRL01	POLYGON ((6.94844 44.65474, 6.95365 44.63755, 6.96244 44.62707, 6.9681 44.62518, 6.96809 44.61962, 6.95764 44.62127, 6.94946 44.61862, 6.94943 44.60964, 6.93816 44.60342, 6.93348 44.59554, 6.93259 44.57397, 6.91364 44.56867, 6.91593 44.5621, 6.91338 44.55899, 6.90403 44.5553, 6.89352 44.55457, 6.88613 44.55206, 6.8783 44.55344, 6.86934 44.53758, 6.8569 44.53284, 6.85389 44.52808, 6.86132 44.50274…	0	1006.37	1775.66	1259.74	0	5.76895	2.87448	4.00755	0	0.0255634	0.0357568	0.0338473	0	0.0163222	0.162732	0.1615	0	0.0737135	0.0879215	0.0877466
FRF23	POLYGON ((4.04797 49.40564, 4.07041 49.40464, 4.07891 49.40158, 4.08531 49.40153, 4.10628 49.40193, 4.11504 49.40193, 4.13205 49.40175, 4.14316 49.40419, 4.15012 49.40192, 4.15519 49.40113, 4.16734 49.40188, 4.17639 49.40222, 4.19144 49.40104, 4.19206 49.39932, 4.189 49.3987, 4.20131 49.38379, 4.21367 49.38786, 4.22049 49.3842, 4.22944 49.38405, 4.23691 49.38127, 4.24081 49.38247, 4.24293 49.3803…	0	56.5056	215.27	235.892	0	1.00281	0.392861	0.509042	0	0.0368685	-9.96e-15	0.0328912	0	0.157004	-2.38e-14	0.156938	0	0.0478507	0.00669583	0.0475138
FRI34	POLYGON ((0.05383 47.16373, 0.06618 47.14378, 0.0784 47.14633, 0.08169999999999999 47.13504, 0.0771 47.12458, 0.08409999999999999 47.11842, 0.09066 47.12207, 0.09378 47.12178, 0.10472 47.12079, 0.10987 47.1296, 0.12257 47.12838, 0.1281 47.12044, 0.14069 47.12459, 0.13438 47.11496, 0.13548 47.10876, 0.16192 47.10011, 0.16663 47.10747, 0.18168 47.11536, 0.18661 47.10153, 0.19996 47.09127, 0.17506 4…	0	-2756.6	-97.0536	107.38	0	0.187795	-4.59196	1.06109	0	0.06133	0.0270769	0.0342531	0	0.188038	0.0246017	0.163436	0	0.0539322	-0.0152758	0.0491076
FRJ11	POLYGON ((2.56578 43.42296, 2.57622 43.41796, 2.58043 43.41279, 2.59402 43.41071, 2.59183 43.40358, 2.58712 43.39987, 2.57348 43.39949, 2.56885 43.40022, 2.56631 43.39757, 2.55597 43.38881, 2.55172 43.37816, 2.55651 43.3673, 2.53992 43.34563, 2.5446 43.3439, 2.55072 43.3354, 2.55553 43.33747, 2.58493 43.33326, 2.59201 43.31799, 2.59971 43.31383, 2.60117 43.29826, 2.60717 43.29654, 2.61597 43.2895…	0	331.344	413.912	575.631	0	1.49266	1.18888	1.89047	0	0.00018939	0.00984406	0.0167391	0	0.000122187	0.0139146	0.0798696	0	0.0721714	0.0724272	0.0902223
FRK22	POLYGON ((4.80049 45.29836, 4.80078 45.29705, 4.80898 45.29057, 4.80949 45.28768, 4.80996 45.2793, 4.80961 45.2695, 4.80998 45.26648, 4.81019 45.26224, 4.80884 45.25884, 4.80177 45.24703, 4.80134 45.24289, 4.80258 45.22693, 4.8032 45.22527, 4.80586 45.22025, 4.80961 45.20951, 4.81221 45.20495, 4.80628 45.19731, 4.80586 45.19175, 4.81051 45.18604, 4.81214 45.18232, 4.81203 45.17993, 4.81024 45.174…	0	306.798	-4409.65	930.635	0	-7.33178	1.96938	2.02393	0	0.0596383	0.0230898	0.0239645	0	0.138798	0.00647565	0.114345	0	-0.021672	0.0765674	0.09878
FRC22	MULTIPOLYGON (((5.69873 47.265, 5.71832 47.24206, 5.71839 47.23805, 5.71621 47.23815, 5.71403 47.23601, 5.72119 47.23032, 5.72071 47.22262, 5.72041 47.21993, 5.72342 47.2184, 5.72701 47.21762, 5.73024 47.2155, 5.73308 47.21137, 5.73497 47.21082, 5.73788 47.20888, 5.73925 47.20331, 5.73766 47.20128, 5.73983 47.20104, 5.7447 47.20184, 5.75141 47.20443, 5.75436 47.20615, 5.76071 47.20218, 5.758 47.2…	0	-271.936	736.451	159.766	0	2.44968	0.00979787	1.21506	0	0.339343	-4.97469	-4.96531	0	0.288525	-1.35292	-1.18194	0	0.124266	-0.00727237	0.10493
FRD13	POLYGON ((0.41281 48.95063, 0.39521 48.92892, 0.39088 48.92644, 0.38611 48.91055, 0.39686 48.90779, 0.40667 48.90092, 0.42059 48.89834, 0.41914 48.89243, 0.42269 48.88679, 0.44015 48.88561, 0.44034 48.88892, 0.45004 48.89102, 0.44398 48.88393, 0.4446 48.88135, 0.45615 48.88013, 0.45909 48.8878, 0.46167 48.88764, 0.47601 48.88672, 0.49475 48.87883, 0.50606 48.87775, 0.5114 48.88035, 0.52085 48.880…	0	961.3	454.606	1038.8	0	1.76421	4.75352	4.48176	0	0.107908	0.10117	0.0323202	0	0.208258	0.198633	0.154213	0	0.085316	0.0800574	0.0719255
FRJ12	POLYGON ((4.64923 44.27036, 4.64918 44.26358, 4.65147 44.25915, 4.65338 44.25662, 4.65407 44.25434, 4.65677 44.25174, 4.66635 44.24377, 4.67484 44.23855, 4.67786 44.23412, 4.67857 44.23118, 4.67799 44.22795, 4.67293 44.2186, 4.67267 44.21681, 4.67365 44.21471, 4.67665 44.21257, 4.68016 44.21212, 4.68364 44.21242, 4.69417 44.21544, 4.70182 44.21607, 4.70655 44.21443, 4.70805 44.21308, 4.70947 44.2…	0	178.478	20.3891	639.958	0	0.0594984	0.644812	1.55985	0	0.00897786	0.0139237	0.00309411	0	0.0148614	0.0302342	0.0147633	0	0.00956908	0.0654887	0.0664361
FRF24	POLYGON ((4.98843 48.68442, 4.99902 48.68166, 5.00314 48.68255, 5.00743 48.68007, 5.01105 48.66783, 4.99281 48.65827, 4.99468 48.64617, 5.00293 48.63882, 5.00534 48.6333, 4.99909 48.62807, 4.99536 48.62021, 4.99943 48.61506, 5.0064 48.61138, 5.01414 48.61021, 5.01859 48.61209, 5.02127 48.61174, 5.03292 48.61356, 5.05067 48.63202, 5.05666 48.63233, 5.05973 48.61328, 5.06395 48.61002, 5.06641 48.60…	0	894.847	435.407	1103.52	0	1.87981	3.20568	3.51392	0	0.124009	1.24e-14	0.0872646	0	0.435007	-2.3e-14	0.416377	0	0.053694	0.0706359	0.115556
FRE23	POLYGON ((1.64474 50.35041, 1.64506 50.34017, 1.65162 50.3398, 1.65604 50.33682, 1.66305 50.33688, 1.66468 50.33429, 1.66228 50.33145, 1.66584 50.3306, 1.67621 50.33332, 1.68903 50.33872, 1.68971 50.34269, 1.69253 50.34291, 1.69484 50.33888, 1.70475 50.34374, 1.72811 50.34589, 1.73005 50.34783, 1.73116 50.34882, 1.74026 50.35112, 1.73526 50.35342, 1.75052 50.35778, 1.75117 50.3558, 1.7593 50.3580…	0	209.466	200.756	238.669	0	0.895723	1.25719	1.31099	0	0.0478308	0.0184528	0.0254654	0	0.14226	0.0206882	0.121506	0	0.0530955	0.0101857	0.0494654
FRJ13	POLYGON ((4.10108 43.55471, 4.08779 43.55593, 4.08156 43.55326, 4.07857 43.55597, 4.07109 43.55704, 4.03765 43.55633, 4.00621 43.5514, 3.98662 43.54604, 3.97637 43.54067, 3.96939 43.54019, 3.93693 43.52885, 3.93266 43.52421, 3.92491 43.52365, 3.90798 43.5171, 3.85297 43.48753, 3.82622 43.46649, 3.79589 43.44074, 3.77631 43.43169, 3.75264 43.42585, 3.74595 43.42112, 3.73977 43.42141, 3.72498 43.41…	0	269.745	220.807	441.576	0	0.825554	1.07288	1.03575	0	0.00556145	0.0151077	0.00139978	0	0.00674833	0.0262617	0.00667897	0	0.0731469	0.0733076	0.0722675
FRK14	POLYGON ((3.69402 45.93073, 3.72044 45.92296, 3.72899 45.91415, 3.73965 45.90841, 3.75437 45.88603, 3.74643 45.88397, 3.74031 45.87414, 3.73358 45.87046, 3.71552 45.87058, 3.72016 45.86167, 3.72852 45.86268, 3.72639 45.85992, 3.72772 45.85874, 3.72736 45.85721, 3.72873 45.85557, 3.72191 45.85332, 3.72076 45.85113, 3.71913 45.85007, 3.72009 45.84405, 3.72473 45.84253, 3.72767 45.83127, 3.72398 45.…	0	175.56	319.206	502.852	0	0.966436	0.75266	1.70762	0	0.0187961	-8.6e-15	0.0119244	0	0.057011	-9.2e-15	0.0568964	0	0.0969772	-6.43e-15	0.0963011
FRE12	POLYGON ((3.09025 50.05374, 3.0855 50.04886, 3.07449 50.0453, 3.07217 50.04724, 3.07091 50.04829, 3.06888 50.04812, 3.06155 50.04938, 3.05664 50.0518, 3.05003 50.05273, 3.04593 50.05482, 3.04452 50.05398, 3.03846 50.05528, 3.03295 50.05509, 3.03432 50.05809, 3.03041 50.05748, 3.02578 50.0567, 3.02491 50.05414, 3.02019 50.05693, 3.01121 50.05753, 3.00683 50.0546, 2.99385 50.05041, 2.97617 50.04519…	0	81.9747	15.7887	110.221	0	0.0972989	0.406154	0.582482	0	0.00599565	0.0202939	0.0026663	0	0.01487	0.0352961	0.0127221	0	0.018028	0.0148793	0.0150597
FRF31	MULTIPOLYGON (((5.89339 49.49694, 5.89691 49.48765, 5.89818 49.48431, 5.89703 49.48113, 5.90623 49.48434, 5.91753 49.48262, 5.91956 49.48309, 5.92187 49.48455, 5.9296 49.48535, 5.93085 49.48113, 5.93415 49.47987, 5.9401 49.47761, 5.94012 49.47541, 5.93415 49.47214, 5.93415 49.47026, 5.93887 49.46665, 5.93831 49.45873, 5.94199 49.45209, 5.93949 49.44893, 5.93415 49.44748, 5.93077 49.44656, 5.93415…	0	573.127	-320.853	-424.322	0	0.316292	1.17788	-0.126641	0	-1.87147	1.02927	-1.88419	0	-0.536934	0.306075	-0.490151	0	0.0338971	0.0697376	0.067531
FRF22	MULTIPOLYGON (((4.67019 48.53188, 4.67595 48.51796, 4.66629 48.51064, 4.66121 48.50883, 4.6577 48.50437, 4.65921 48.49357, 4.65104 48.47811, 4.65257 48.47114, 4.63614 48.46732, 4.62683 48.46808, 4.63578 48.45661, 4.65546 48.45066, 4.66033 48.44691, 4.67196 48.44508, 4.67768 48.44024, 4.67694 48.43566, 4.67785 48.43278, 4.68865 48.42506, 4.68032 48.41706, 4.6874 48.41719, 4.69354 48.41497, 4.70835…	0	-3341.9	8.07385	9.39167	0	0.794521	-5.56325	0.773017	0	0.0680565	0.0680565	0.0490589	0	0.241762	0.241762	0.234081	0	0.0520803	0.0139687	0.0491853
FRJ14	POLYGON ((3.86253 44.74387, 3.87493 44.74031, 3.87773 44.73555, 3.87707 44.73229, 3.86642 44.7272, 3.86276 44.72018, 3.86215 44.71135, 3.87155 44.70674, 3.86828 44.70309, 3.86964 44.69696, 3.87574 44.6959, 3.8821 44.69792, 3.8843 44.69758, 3.88457 44.69343, 3.87743 44.68851, 3.87035 44.6777, 3.87827 44.67375, 3.87848 44.66812, 3.88341 44.66426, 3.8837 44.65743, 3.89037 44.65583, 3.89477 44.64996,…	0	2179.83	400.282	2362.64	0	1.7302	6.63946	7.22626	0	0.113663	0.0796991	0.072621	0	0.360797	0.356617	0.346506	0	0.024707	0.1486	0.148552
FRJ15	POLYGON ((3.04341 42.83817, 3.03873 42.77958, 3.03863 42.74337, 3.03984 42.72324, 3.0391 42.70661, 3.03373 42.70421, 3.03844 42.70032, 3.03536 42.6786, 3.0357 42.64076, 3.04291 42.60003, 3.04322 42.59869, 3.04453 42.59678, 3.04531 42.59379, 3.04654 42.56721, 3.0512 42.54593, 3.05828 42.53662, 3.07217 42.53434, 3.07599 42.53371, 3.08236 42.53082, 3.08612 42.52495, 3.09908 42.52356, 3.10685 42.5256…	0	178.925	286.019	393.852	0	1.03925	0.640878	1.29897	0	0.00360944	0.00360944	-4.28e-14	0	0.00515634	0.00515634	-3.1e-13	0	0.0611734	0.0611734	0.0609883
FRJ23	POLYGON ((1.55562 43.91832, 1.55664 43.91679, 1.55536 43.91422, 1.55012 43.91099, 1.54649 43.90286, 1.55008 43.89015, 1.55248 43.88723, 1.55531 43.88492, 1.56045 43.88193, 1.56216 43.87911, 1.55603 43.87817, 1.55605 43.87516, 1.564 43.87188, 1.55995 43.86879, 1.55531 43.87083, 1.55509 43.86849, 1.55928 43.86658, 1.56286 43.85927, 1.57181 43.85032, 1.57258 43.8488, 1.5782 43.84668, 1.583 43.84581,…	0	169.157	161.111	136.494	0	0.624688	0.647132	0.520492	0	0.0187448	0.0250989	0.0063541	0	0.025104	0.0554222	0.0303181	0	0.0236296	0.0480541	0.0273512
FRJ24	POLYGON ((0.74189 44.0652, 0.74608 44.06454, 0.75171 44.06638, 0.75198 44.0636, 0.75143 44.06052, 0.75344 44.05776, 0.75335 44.05637, 0.7591 44.05028, 0.75657 44.04123, 0.76405 44.02963, 0.76893 44.03132, 0.76838 44.03335, 0.7723 44.03398, 0.77718 44.03567, 0.7808 44.03833, 0.79281 44.04169, 0.79737 44.04396, 0.79714 44.04575, 0.80108 44.04729, 0.80338 44.04805, 0.8065099999999999 44.04751, 0.810…	0	192.442	523	547.168	0	2.21439	0.542406	1.82656	0	0.0613671	0.0613671	0.0437615	0	0.222392	0.222392	0.208805	0	0.0428767	0.0378565	0.0295116
FRJ25	POLYGON ((2.06291 44.9765, 2.0669 44.97293, 2.07019 44.96367, 2.08006 44.95319, 2.07677 44.94012, 2.0781 44.934, 2.10034 44.92124, 2.1081 44.91059, 2.09956 44.9056, 2.08666 44.90315, 2.08434 44.88682, 2.0937 44.87291, 2.10164 44.86693, 2.11721 44.84825, 2.12692 44.84522, 2.12767 44.84063, 2.1398 44.82382, 2.1661 44.81246, 2.16605 44.79902, 2.17164 44.79025, 2.1685 44.78193, 2.16542 44.77241, 2.15…	0	850.562	240.271	869.831	0	1.23001	2.96815	2.96815	0	0.0171862	0.0387887	0.0387887	0	0.0144205	0.185077	0.185077	0	0.0068253	0.101792	0.101792
FRK13	POLYGON ((3.89741 45.35708, 3.90279 45.33869, 3.90627 45.33325, 3.91933 45.3418, 3.92095 45.3483, 3.91464 45.35309, 3.9219 45.35521, 3.92432 45.35912, 3.93433 45.35938, 3.93742 45.36391, 3.93465 45.36523, 3.93655 45.37141, 3.94908 45.37569, 3.96106 45.36921, 3.96836 45.37415, 3.97826 45.3757, 3.9852 45.37204, 3.9863 45.3652, 3.9922 45.3605, 3.99231 45.35625, 4.00249 45.35599, 4.0043 45.35241, 4.0…	0	844.345	859.027	1719.25	0	2.80051	2.78431	2.76485	0	0.0709322	0.0612333	0.03683	0	0.191638	0.191476	0.175732	0	0.130289	0.129738	0.125148
FRC23	POLYGON ((6.82353 47.81305, 6.82401 47.80901, 6.81085 47.79474, 6.78559 47.78166, 6.77458 47.76673, 6.77235 47.76565, 6.76441 47.75852, 6.76437 47.75642, 6.76432 47.75343, 6.76116 47.75157, 6.75986 47.74892, 6.75764 47.74787, 6.75958 47.73915, 6.76081 47.73084, 6.75749 47.72441, 6.76657 47.71876, 6.77158 47.71257, 6.77008 47.7034, 6.77053 47.70162, 6.77183 47.7004, 6.77815 47.69777, 6.77941 47.69…	0	190.141	708.879	550.489	0	2.42133	0.733993	1.81323	0	0.0773665	0.0480905	0.0450748	0	0.224564	0.219379	0.215071	0	0.111793	0.0368557	0.108161
FRD21	POLYGON ((0.6443 49.44309, 0.64619 49.44041, 0.6353799999999999 49.43565, 0.62951 49.42405, 0.63159 49.42275, 0.6397699999999999 49.42685, 0.64337 49.42656, 0.6434800000000001 49.42173, 0.6402 49.41856, 0.64498 49.41618, 0.6516 49.4209, 0.6542 49.42029, 0.65893 49.41552, 0.65055 49.40903, 0.65739 49.40557, 0.66092 49.40275, 0.6644 49.40167, 0.67096 49.40356, 0.6895 49.40628, 0.70401 49.40245, 0.7…	0	766.541	238.556	1290.51	0	0.944493	4.11325	4.30034	0	0.0367742	0.0276241	0.0160285	0	0.0917229	0.08396	0.076479	0	0.069916	0.0644259	0.0645579
FRI32	MULTIPOLYGON (((-0.75047 46.30425, -0.75553 46.30178, -0.74844 46.28329, -0.74524 46.27959, -0.73571 46.26814, -0.75393 46.25276, -0.75147 46.24507, -0.70282 46.22455, -0.69755 46.22181, -0.69072 46.21921, -0.68818 46.21666, -0.68633 46.2137, -0.68621 46.2036, -0.68124 46.19705, -0.68616 46.19501, -0.69507 46.19599, -0.6968299999999999 46.19271, -0.6892 46.19092, -0.6948800000000001 46.18626, -0.…	0	55.892	270.177	85.5896	0	1.19012	0.270882	0.31717	0	0.0398946	0.026528	0.0258488	0	0.132397	0.0268935	0.123336	0	0.0562824	0.0133327	0.0509494
FRJ26	MULTIPOLYGON (((0.60681 43.31088, 0.6357699999999999 43.29945, 0.63365 43.29331, 0.6169 43.28912, 0.61533 43.28054, 0.6146 43.27783, 0.59702 43.27369, 0.57672 43.25865, 0.57601 43.25315, 0.5666099999999999 43.25223, 0.56536 43.24888, 0.56293 43.24745, 0.56169 43.24585, 0.5605599999999999 43.24246, 0.55515 43.23985, 0.55337 43.23771, 0.55096 43.236, 0.55563 43.23681, 0.5681 43.23239, 0.57284 43.23…	0	406.846	391.431	320.591	0	1.31884	1.39758	0.765324	0	0.0318828	0.048913	0.0270118	0	0.0244073	0.153126	0.128885	0	0.0299245	0.0535117	0.0255843
FRK28	POLYGON ((7.04489 45.92241, 7.0414 45.92183, 7.03225 45.92031, 7.02065 45.91577, 7.01384 45.90705, 7.00637 45.90232, 7.00323 45.89711, 7.0058 45.88548, 6.99831 45.87353, 6.99046 45.86879, 6.97726 45.86852, 6.95215 45.86081, 6.94021 45.84761, 6.93366 45.84536, 6.92315 45.84768, 6.91339 45.84135, 6.90744 45.84341, 6.89514 45.84277, 6.89352 45.84359, 6.88327 45.84871, 6.8784 45.84851, 6.87417 45.845…	0	145.779	201.025	153.027	0	0.788614	0.635652	0.643253	0	0.00282636	4.94e-14	4.94e-14	0	4.71e-05	4.93e-14	4.93e-14	0	0.0132851	1.09e-05	0.000375075
FRE21	POLYGON ((4.14085 49.97876, 4.15354 49.97489, 4.17388 49.97604, 4.17846 49.97237, 4.1965 49.9673, 4.19732 49.95449, 4.20661 49.95744, 4.21595 49.95758, 4.23313 49.95783, 4.23213 49.95595, 4.23206 49.95222, 4.23071 49.95013, 4.23009 49.94631, 4.22863 49.9449, 4.22494 49.94316, 4.2208 49.93693, 4.22138 49.93571, 4.22018 49.93375, 4.22026 49.9323, 4.22051 49.92763, 4.21691 49.91379, 4.21798 49.91251…	0	89.2349	237.207	240.079	0	1.00909	0.443533	0.459304	0	0.0621631	0.0346657	0.0346657	0	0.190356	0.165405	0.165405	0	0.0569987	0.0512625	0.0530081
FRJ27	POLYGON ((2.93546 43.69466, 2.92952 43.69385, 2.91968 43.68762, 2.91902 43.6622, 2.91164 43.65722, 2.90749 43.65441, 2.88073 43.65713, 2.87281 43.6453, 2.85834 43.64365, 2.84737 43.64561, 2.82843 43.63743, 2.81394 43.64039, 2.81248 43.63603, 2.80706 43.63499, 2.80159 43.62953, 2.79486 43.62443, 2.7891 43.62392, 2.78328 43.62637, 2.77551 43.62194, 2.77174 43.62218, 2.76967 43.62044, 2.76786 43.617…	0	110.459	434.887	565.951	0	1.57358	0.552609	1.8879	0	0.0212816	0.0309207	0.0166531	0	0.0824451	0.0962153	0.0794589	0	0.0896052	0.0255352	0.0882887
FRK21	POLYGON ((5.31056 46.44677, 5.31421 46.44475, 5.31814 46.43327, 5.3233 46.42851, 5.30763 46.42284, 5.30866 46.41719, 5.31443 46.4164, 5.29949 46.41565, 5.30035 46.41246, 5.30915 46.41025, 5.31519 46.4089, 5.32412 46.40297, 5.32936 46.40244, 5.33317 46.39813, 5.33923 46.40145, 5.34812 46.39941, 5.3527 46.39719, 5.35411 46.39285, 5.36711 46.38869, 5.3767 46.38178, 5.36507 46.37308, 5.36436 46.36969…	0	-151.425	149.281	-2138.34	0	1.00054	-0.162415	-3.18751	0	0.013896	0.00885113	0.00530585	0	0.0325825	0.0253756	0.0253165	0	0.0383734	0.00696766	-0.0354112
FRF12	POLYGON ((7.57792 48.12139, 7.57729 48.11565, 7.57824 48.11145, 7.57932 48.10669, 7.57859 48.09915, 7.57368 48.09103, 7.57161 48.08846, 7.56995 48.08479, 7.56917 48.08005, 7.56994 48.07525, 7.57338 48.05965, 7.56885 48.03561, 7.57854 48.02492, 7.5815 48.02255, 7.5832 48.02121, 7.59024 48.01569, 7.60351 48.00519, 7.60688 48.00214, 7.60858 48.00036, 7.61019 47.99869, 7.61344 47.99469, 7.61611 47.99…	0	-753.778	181.605	75.5977	0	0.793044	-0.777282	0.657886	0	0.0173618	0.0162149	0.00462533	0	0.0166527	0.0386259	0.0220694	0	0.0349481	0.0132507	0.0173596
FRI13	POLYGON ((-0.14069 44.22641, -0.12948 44.20414, -0.13125 44.18933, -0.12976 44.16995, -0.12915 44.15241, -0.11379 44.15134, -0.11315 44.1527, -0.10731 44.1549, -0.09848999999999999 44.15496, -0.09282 44.15427, -0.08672000000000001 44.1562, -0.08158 44.15419, -0.06851 44.15289, -0.05985 44.15082, -0.04366 44.15056, -0.00379 44.14991, 0 44.14843, 0.02872 44.13716, 0.03459 44.13065, 0.06003 44.12914…	0	1079.61	229.946	1143.44	0	0.943305	3.70659	3.69748	0	0.0568418	0.0568418	0.0513829	0	0.245261	0.245261	0.24517	0	0.0430108	0.153738	0.153443
FRJ21	POLYGON ((1.68842 43.27355, 1.69974 43.26253, 1.70207 43.25721, 1.6963 43.24674, 1.70574 43.24489, 1.70376 43.23959, 1.71731 43.22736, 1.72391 43.22443, 1.72092 43.22047, 1.72467 43.21178, 1.70952 43.19909, 1.70963 43.19001, 1.71391 43.18595, 1.72416 43.18773, 1.74077 43.18376, 1.74604 43.17591, 1.77947 43.16036, 1.78314 43.15208, 1.79042 43.15775, 1.80156 43.15731, 1.82144 43.149, 1.82619 43.145…	0	217.402	1135.81	367.894	0	3.81127	0.96419	0.951532	0	0.0158709	0.0607983	0.0449274	0	0.0102393	0.224607	0.214368	0	0.0588101	0.0288566	0.0268108
FRE11	MULTIPOLYGON (((2.60704 50.91269, 2.60665 50.91128, 2.60792 50.91001, 2.6073 50.9083, 2.60469 50.90634, 2.60915 50.89615, 2.6052 50.88727, 2.60968 50.88004, 2.60728 50.87258, 2.61156 50.86394, 2.59914 50.85328, 2.60091 50.84869, 2.61063 50.8497, 2.61508 50.84783, 2.61718 50.83931, 2.62551 50.83581, 2.63495 50.81274, 2.65724 50.81357, 2.66229 50.81627, 2.66978 50.82172, 2.6803 50.81352, 2.7082 50.…	0	577.721	-338.855	-420.055	0	-0.0687818	0.844486	-0.451225	0	-1.16062	1.72062	-1.16146	0	-0.343746	0.534588	-0.34429	0	-0.0398096	0.076932	-0.0413393
FRC24	POLYGON ((7.13035 47.50304, 7.11186 47.49511, 7.10038 47.49432, 7.09673 47.49514, 7.07488 47.48817, 7.0704 47.49227, 7.06291 47.49452, 7.0414 47.49699, 7.03698 47.4975, 7.03625 47.49901, 7.02724 47.50133, 7.02441 47.50422, 7.00575 47.50112, 6.98291 47.49427, 6.98826 47.48713, 6.9885 47.47305, 6.99293 47.47125, 6.99103 47.46809, 6.99178 47.46643, 7.00036 47.46688, 6.99981 47.46426, 7.00109 47.4617…	0	178.789	231.691	192.866	0	0.723647	0.672675	0.669471	0	0.0317043	0.0011829	6.13e-15	0	0.00219855	0.00168986	4.12e-15	0	0.0637032	0.0548337	0.0547103
FRB01	POLYGON ((2.87463 47.52042, 2.88471 47.51282, 2.88957 47.50776, 2.89132 47.50397, 2.8924 47.49898, 2.89708 47.48951, 2.89716 47.48515, 2.90017 47.48025, 2.91164 47.47249, 2.91349 47.47124, 2.91919 47.46062, 2.91983 47.45872, 2.92099 47.45544, 2.92485 47.45051, 2.92803 47.44483, 2.93157 47.44085, 2.93195 47.43946, 2.93156 47.43393, 2.93114 47.43195, 2.92952 47.42989, 2.92492 47.42744, 2.92231 47.4…	0	26.2372	217.146	288.95	0	1.55849	0.353153	1.76238	0	0.0173492	0.0835472	0.0634453	0	0.00659591	0.321114	0.302725	0	0.0410628	0.0813787	0.0869652
FRJ28	POLYGON ((1.88208 44.34007, 1.88562 44.33526, 1.87575 44.3347, 1.86521 44.32778, 1.86032 44.32154, 1.88071 44.30461, 1.86878 44.29204, 1.8738 44.29058, 1.87525 44.28919, 1.87778 44.28817, 1.88016 44.28809, 1.88455 44.28652, 1.88707 44.28433, 1.89324 44.28134, 1.89543 44.2813, 1.90139 44.27912, 1.91209 44.28159, 1.92932 44.28027, 1.94027 44.28255, 1.94411 44.27957, 1.95752 44.28014, 1.97063 44.276…	0	-4043.33	-58.72	49.4302	0	0.580101	-6.84193	0.619131	0	0.000906088	0.0112542	0.0112542	0	0.000584573	0.0536986	0.0536986	0	0.0292666	-0.00739143	0.0432101
FRD11	MULTIPOLYGON (((0.41281 48.95063, 0.40564 48.95225, 0.40016 48.95275, 0.40509 48.96331, 0.38737 48.96646, 0.37745 48.97256, 0.37446 48.96886, 0.37341 48.96592, 0.37031 48.96132, 0.36843 48.95918, 0.36522 48.95737, 0.36355 48.95464, 0.36021 48.95256, 0.35811 48.9505, 0.35375 48.94844, 0.34879 48.94805, 0.3418 48.94527, 0.33323 48.94278, 0.33071 48.94485, 0.32284 48.94519, 0.30824 48.95367, 0.28271…	0	412.588	188.743	371.893	0	0.808906	2.19971	1.67055	0	0.0385138	0.0261856	0.0123282	0	0.0757169	0.016894	0.058823	0	0.0570651	0.0294008	0.0437967
FRB02	POLYGON ((1.50153 48.94105, 1.51118 48.93461, 1.50784 48.92784, 1.51194 48.92377, 1.51392 48.92181, 1.51911 48.92553, 1.5224 48.92479, 1.5291 48.92443, 1.53301 48.92279, 1.5384 48.92251, 1.54052 48.91848, 1.54166 48.91575, 1.54524 48.91299, 1.54528 48.91092, 1.54129 48.90837, 1.53843 48.90848, 1.53852 48.90669, 1.55455 48.89295, 1.56374 48.89063, 1.55987 48.88293, 1.54623 48.87243, 1.55884 48.864…	0	64.5142	217.496	102.615	0	1.02519	0.407163	0.505144	0	0.0375321	0.00695178	0.0305803	0	0.14716	0.00124844	0.145912	0	0.0487849	0.00831752	0.0477813
PL842	POLYGON ((22.13573 53.54454, 22.14239 53.53254, 22.17353 53.53613, 22.17596 53.52028, 22.18535 53.51057, 22.20754 53.51599, 22.20805 53.53549, 22.21316 53.53624, 22.21898 53.53082, 22.23733 53.53946, 22.24241 53.52762, 22.24927 53.52362, 22.25354 53.51384, 22.26259 53.51373, 22.26594 53.51282, 22.26384 53.50847, 22.26618 53.50318, 22.26005 53.4973, 22.24546 53.49223, 22.24656 53.48541, 22.24027 5…	0	471.684	161.398	553.711	0	0.777524	1.48024	1.88482	0	0.0497639	0.0497639	0.0462352	0	0.0321057	0.0321057	0.220608	0	0.0132857	0.0793646	0.113833
PL432	MULTIPOLYGON (((15.88081 52.29043, 15.88037 52.28398, 15.87201 52.28133, 15.86708 52.27323, 15.85336 52.26301, 15.85189 52.25558, 15.85761 52.24731, 15.86035 52.22806, 15.8495 52.21329, 15.86064 52.19842, 15.8586 52.18752, 15.86095 52.18277, 15.86071 52.18127, 15.85886 52.16978, 15.86966 52.16599, 15.87495 52.16614, 15.88198 52.16273, 15.88114 52.14781, 15.87459 52.13091, 15.85597 52.12307, 15.85…	0	-2187.29	-1556.42	-1526.43	0	-0.233862	-1.95851	-0.0844385	0	-6.90824	-7.31941	-7.32698	0	-1.82374	-1.94588	-1.94601	0	0.140762	0.0283972	0.137313
PL514	POLYGON ((17.17516 51.10767, 17.1699 51.10073, 17.17094 51.09661, 17.16525 51.09604, 17.16024 51.092, 17.16109 51.0889, 17.14852 51.08116, 17.14615 51.0827, 17.12999 51.07997, 17.12071 51.08251, 17.11098 51.07843, 17.09681 51.05922, 17.10643 51.05112, 17.10257 51.04558, 17.08538 51.04701, 17.07185 51.05815, 17.0674 51.05886, 17.06561 51.05107, 17.06002 51.04569, 17.04952 51.04502, 17.03211 51.049…	0	41.5012	55.8628	126.207	0	0.190232	0.169552	0.184223	0	0.00901409	-1.84e-14	0.00541574	0	0.00779674	-5.28e-14	0.00773677	0	0.0310957	0.0165909	0.0216796
PL219	POLYGON ((19.99188 49.65354, 19.99191 49.64836, 20.00429 49.6356, 20.00491 49.62661, 19.99822 49.62311, 20.00067 49.6108, 20.0119 49.60142, 20.01572 49.59146, 20.02543 49.58126, 20.0274 49.57396, 20.03693 49.56787, 20.0395 49.55997, 20.07564 49.559, 20.0853 49.55624, 20.09223 49.55426, 20.10019 49.54885, 20.11949 49.54452, 20.13429 49.5452, 20.14918 49.54259, 20.15793 49.54748, 20.16964 49.54701,…	0	103.318	304.604	295.827	0	0.965561	0.41654	0.942633	0	0.0407072	0.0344969	0.0187543	0	0.0997447	0.0996412	0.0894847	0	0.144707	0.0564028	0.134867
PL21A	POLYGON ((19.84454 50.4342, 19.84763 50.42597, 19.84352 50.42385, 19.84302 50.41685, 19.8468 50.41522, 19.85191 50.40597, 19.85002 50.40316, 19.84215 50.40033, 19.83839 50.39897, 19.84215 50.39711, 19.85119 50.39266, 19.84788 50.37262, 19.85341 50.36636, 19.84215 50.35477, 19.8331 50.35172, 19.82873 50.33966, 19.82617 50.32755, 19.83893 50.32325, 19.84215 50.32117, 19.84984 50.31621, 19.86626 50.…	0	204.679	256.347	-329.766	0	0.536977	0.380752	-0.529621	0	0.36649	0.36649	-4.1679	0	0.148691	0.148691	-1.11039	0	0.102153	0.0539695	0.0271302
PL417	MULTIPOLYGON (((17.24116 51.63395, 17.22864 51.63342, 17.22593 51.63041, 17.21887 51.63072, 17.21531 51.62874, 17.20861 51.61037, 17.21002 51.60309, 17.21538 51.59817, 17.21183 51.58809, 17.21412 51.57396, 17.20624 51.56756, 17.20275 51.56857, 17.19843 51.57437, 17.18841 51.5762, 17.16895 51.56962, 17.12651 51.56558, 17.10852 51.57607, 17.09168 51.57234, 17.08368 51.56908, 17.08077 51.57056, 17.0…	0	221.852	223.047	408.375	0	0.81851	0.81851	1.15263	0	0.157669	0.157669	0.0408229	0	0.257075	0.257075	0.186673	0	0.110161	0.110161	0.122058
PL812	POLYGON ((23.70922 51.27765, 23.71074 51.27246, 23.71737 51.26993, 23.7187 51.26481, 23.72474 51.25952, 23.72674 51.24528, 23.72983 51.24366, 23.72707 51.24142, 23.72728 51.23656, 23.73854 51.23142, 23.74187 51.22675, 23.74216 51.22172, 23.73679 51.21903, 23.74034 51.21255, 23.74287 51.21396, 23.75055 51.21134, 23.75639 51.21151, 23.76444 51.2028, 23.78178 51.1982, 23.78487 51.19029, 23.80824 51.…	0	233.648	139.456	252.615	0	0.62533	0.768058	0.933906	0	0.0403614	0.167557	0.0403614	0	0.192582	0.274643	0.192582	0	0.0620554	0.138151	0.0970397
PL515	POLYGON ((15.71403 51.5174, 15.72452 51.51709, 15.73267 51.51201, 15.75063 51.51326, 15.76524 51.51065, 15.76812 51.50749, 15.77848 51.50685, 15.78108 51.50255, 15.80676 51.50218, 15.80959 51.49363, 15.80228 51.4894, 15.82478 51.48251, 15.83016 51.4756, 15.84358 51.46723, 15.84558 51.46207, 15.85697 51.45654, 15.85299 51.45479, 15.82271 51.45039, 15.81638 51.43123, 15.81686 51.40926, 15.8276 51.4…	0	357.55	-529.583	369.096	0	-2.84827	-0.284462	0.836481	0	-13.461	-3.7139	-1.4263	0	-5.2508	-1.39023	-0.38029	0	-0.0646007	0.121232	0.144078
PL516	POLYGON ((16.41619 51.78486, 16.43222 51.78497, 16.44931 51.78778, 16.46261 51.78446, 16.47655 51.78557, 16.49439 51.78138, 16.49873 51.78139, 16.53957 51.78144, 16.54436 51.77971, 16.5424 51.76635, 16.57669 51.76859, 16.5829 51.75116, 16.59433 51.75019, 16.60626 51.74497, 16.61811 51.74487, 16.63519 51.74853, 16.64608 51.74491, 16.64681 51.74189, 16.63984 51.73354, 16.64511 51.72883, 16.64541 51…	0	221.784	133.462	345.353	0	0.516565	0.706627	0.839474	0	0.0514222	0.0427565	0.0323164	0	0.1509	0.145463	0.141664	0	0.0805131	0.135246	0.132172
PL843	POLYGON ((23.3215 54.25333, 23.34047 54.25013, 23.34919 54.24489, 23.35924 54.23289, 23.38358 54.22666, 23.38657 54.21906, 23.39532 54.2151, 23.4064 54.19672, 23.41904 54.19028, 23.42484 54.17812, 23.45801 54.17533, 23.46213 54.1676, 23.46692 54.16611, 23.47556 54.16343, 23.47409 54.15818, 23.48604 54.15234, 23.49122 54.13629, 23.495 54.13216, 23.49331 54.1166, 23.49621 54.11369, 23.50213 54.1120…	0	766.543	280.957	779.455	0	1.22024	2.60783	2.60783	0	0.121211	0.0670947	0.0670947	0	0.344718	0.309805	0.309805	0	0.055287	0.113817	0.113817
PL911	POLYGON ((20.91514 52.35402, 20.92473 52.35911, 20.93703 52.3591, 20.94368 52.36586, 20.95587 52.36781, 20.96591 52.36758, 20.9733 52.35905, 21.00438 52.36385, 21.00953 52.35739, 21.01455 52.35631, 21.02278 52.35773, 21.02724 52.36438, 21.03163 52.36196, 21.04518 52.36377, 21.05039 52.36224, 21.07333 52.36674, 21.0782 52.35498, 21.08272 52.35156, 21.08529 52.34455, 21.08141 52.34133, 21.0852 52.3…	0	0.000377966	33.7921	33.3468	0	0.136726	-1.86e-13	0.134533	0	0.00131303	-1e-13	-1e-13	0	2.19e-05	-2.25e-13	-2.25e-13	0	0.0179771	-3.14e-12	0.0126408
PL224	MULTIPOLYGON (((19.24314 51.03684, 19.25122 51.03914, 19.25835 51.03484, 19.25898 51.03225, 19.2634 51.03162, 19.27178 51.03734, 19.28042 51.03926, 19.29001 51.04476, 19.30199 51.04376, 19.31234 51.04738, 19.32128 51.04619, 19.3309 51.03932, 19.31916 51.02786, 19.31936 51.02059, 19.32628 51.01766, 19.32707 51.01305, 19.34673 51.01082, 19.3606 51.00454, 19.35273 50.99635, 19.35682 50.99295, 19.378…	0	175.916	102.869	207.608	0	0.407581	0.616594	0.688805	0	0.0382727	0.00398154	0.0244247	0	0.112165	0.00568792	0.103231	0	0.0753365	0.0683117	0.131513
PL225	POLYGON ((19.41495 49.77526, 19.43703 49.75609, 19.44522 49.74365, 19.44493 49.73493, 19.43656 49.72909, 19.429 49.7271, 19.42785 49.71839, 19.41182 49.71081, 19.39927 49.70996, 19.39016 49.69741, 19.36998 49.69493, 19.38403 49.68682, 19.38886 49.68404, 19.39271 49.67742, 19.40666 49.6782, 19.41379 49.67277, 19.44071 49.68, 19.44897 49.67905, 19.45989 49.67579, 19.46452 49.66869, 19.47778 49.6608…	0	21.3024	121.611	138.362	0	0.413741	0.0621434	0.456799	0	0.0124787	0.0164187	0.0246685	0	0.0113637	0.0642042	0.0695267	0	0.0843807	0.0634336	0.146738
PL227	POLYGON ((18.42587 50.24897, 18.44351 50.24803, 18.45355 50.24222, 18.45519 50.24127, 18.45782 50.22718, 18.46687 50.2231, 18.46061 50.2109, 18.47682 50.20867, 18.47653 50.20192, 18.48531 50.20111, 18.48695 50.19545, 18.50324 50.19011, 18.49465 50.17988, 18.51054 50.17515, 18.51666 50.17897, 18.52942 50.18143, 18.53801 50.18106, 18.54504 50.18499, 18.55797 50.18102, 18.58779 50.17304, 18.61232 50…	0	44.2112	54.7023	-1131.43	0	0.261653	0.240914	-2.23618	0	-0.396233	-0.40406	-11.4803	0	-0.0730003	-0.0758368	-3.11651	0	0.0855143	0.0738631	-0.187201
PL418	POLYGON ((17.15144 52.57397, 17.1548 52.57325, 17.16157 52.55971, 17.16454 52.56013, 17.16662 52.56383, 17.18159 52.5661, 17.18607 52.56517, 17.18627 52.55295, 17.22003 52.54175, 17.2347 52.54271, 17.25015 52.55022, 17.25568 52.55081, 17.26114 52.54999, 17.26414 52.54725, 17.26761 52.54408, 17.28016 52.53804, 17.29972 52.53993, 17.30657 52.54598, 17.31754 52.54461, 17.32221 52.54169, 17.33204 52.…	0	251.722	264.941	299.13	0	0.872676	0.861008	0.797581	0	0.117469	0.110482	0.0309617	0	0.191052	0.190935	0.139632	0	0.160198	0.159098	0.117679
PL814	POLYGON ((23.2692 51.3298, 23.24452 51.3153, 23.2345 51.31353, 23.23157 51.29795, 23.2209 51.29639, 23.21909 51.2893, 23.2145 51.28791, 23.21797 51.28363, 23.21558 51.2821, 23.21615 51.27589, 23.23098 51.27426, 23.23582 51.26922, 23.22648 51.25866, 23.21324 51.25909, 23.21184 51.25654, 23.21095 51.25905, 23.20683 51.2582, 23.20237 51.26201, 23.16449 51.25937, 23.1506 51.25003, 23.15133 51.24093, …	0	119.665	119.665	126.474	0	0.480739	0.480739	0.486253	0	0.0219391	0.0219391	0.0288518	0	0.0927708	0.0927708	0.0972305	0	0.0762098	0.0762098	0.0809661
PL517	POLYGON ((17.1649 50.61346, 17.12232 50.60718, 17.11439 50.58736, 17.10028 50.57665, 17.09398 50.56468, 17.07626 50.55607, 17.06427 50.54198, 17.06266 50.53113, 17.06791 50.52523, 17.07432 50.52256, 17.07391 50.51545, 17.05729 50.50497, 17.06183 50.49681, 17.05966 50.49144, 17.06347 50.48848, 17.05997 50.48498, 17.06235 50.47737, 17.05456 50.4748, 17.05422 50.46855, 17.04921 50.46433, 17.04042 50…	0	49.9336	174.477	225.421	0	0.567337	0.176202	0.555083	0	0.0348438	0.0155625	0.0225287	0	0.102833	0.0108334	0.0966384	0	0.142998	0.00840552	0.134869
PL616	POLYGON ((19.12928 53.58826, 19.15573 53.58204, 19.16247 53.58369, 19.17841 53.57993, 19.19848 53.57055, 19.19762 53.56172, 19.19342 53.55404, 19.19 53.54777, 19.19565 53.54447, 19.20764 53.54726, 19.21328 53.54035, 19.2144 53.53196, 19.2191 53.52873, 19.21884 53.52426, 19.20651 53.5234, 19.20081 53.51914, 19.1907 53.51547, 19.19035 53.51078, 19.20119 53.50086, 19.22493 53.48873, 19.22372 53.4809…	0	166.837	160.346	309.596	0	0.680748	0.69766	0.790409	0	-3.18e-15	0.0212034	0.0310453	0	-3.32e-14	0.0136796	0.14813	0	0.0203407	0.0274044	0.0661432
PL912	POLYGON ((21.59681 52.55323, 21.59854 52.54679, 21.61135 52.5309, 21.62191 52.52748, 21.62711 52.51727, 21.63512 52.51195, 21.66955 52.50755, 21.67721 52.50974, 21.68001 52.51445, 21.68876 52.51438, 21.69763 52.5114, 21.70438 52.51286, 21.70935 52.50203, 21.7174 52.50143, 21.72601 52.49104, 21.73384 52.48258, 21.73745 52.47027, 21.73263 52.455, 21.72752 52.45643, 21.72546 52.46127, 21.708 52.4567…	0	143.904	160.067	161.57	0	0.563261	0.516373	0.555911	0	0.0265277	0.0132536	0.0173125	0	0.0750509	0.0117144	0.0691056	0	0.109946	0.0608728	0.102253
PL913	POLYGON ((20.93047 52.55894, 20.92487 52.53861, 20.91948 52.52975, 20.90022 52.51923, 20.90232 52.5164, 20.89475 52.50226, 20.89189 52.48486, 20.87701 52.48412, 20.84385 52.48648, 20.82294 52.48529, 20.79976 52.47958, 20.78635 52.47234, 20.77938 52.47437, 20.77257 52.47358, 20.76445 52.4694, 20.76198 52.46583, 20.76497 52.4492, 20.75916 52.44508, 20.76078 52.42874, 20.76441 52.42592, 20.7602 52.4…	0	14.1805	138.995	147.114	0	0.505281	0.0394357	0.528299	0	0.0142296	0.0162522	0.0137849	0	0.0101626	0.0504291	0.0520529	0	0.0536403	0.0515679	0.0903793
PL22C	MULTIPOLYGON (((19.24177 50.16127, 19.25397 50.13917, 19.25381 50.13419, 19.24534 50.12458, 19.23986 50.11194, 19.23292 50.10748, 19.22427 50.09642, 19.22325 50.0887, 19.21186 50.07589, 19.21649 50.07324, 19.22839 50.07141, 19.23357 50.06574, 19.2241 50.06721, 19.21783 50.0594, 19.21361 50.06441, 19.20743 50.06228, 19.19505 50.06466, 19.1784 50.05787, 19.16887 50.0596, 19.16321 50.0572, 19.16094 …	0	426.905	39.7887	-1203.31	0	0.201644	0.415552	-2.41457	0	-0.42426	1.01972	-12.0207	0	-0.112601	0.317946	-3.29628	0	0.0174503	0.0693838	-0.235611
PL411	POLYGON ((16.89225 53.65587, 16.89858 53.6422, 16.89565 53.63001, 16.89943 53.62568, 16.89875 53.62061, 16.93149 53.58771, 16.93918 53.58249, 16.93967 53.57268, 16.94876 53.55804, 16.95173 53.54561, 16.96826 53.54899, 16.98253 53.55559, 16.99095 53.55435, 17.0004 53.54966, 17.00168 53.546, 17.00552 53.53504, 16.99337 53.53093, 16.9927 53.52651, 17.00007 53.52471, 17.00035 53.51843, 17.01539 53.51…	0	441.02	539.035	893.299	0	1.69273	1.28253	3.43195	0	0.208772	0.151887	0.208772	0	0.360271	0.0979916	0.360271	0	0.190928	0.122382	0.190928
PL415	POLYGON ((16.97047 52.50933, 16.96856 52.50495, 16.97479 52.4901, 16.97136 52.48498, 16.97233 52.47446, 16.97905 52.45979, 16.97172 52.45267, 16.97606 52.44213, 16.99317 52.43944, 17.008 52.43963, 17.01023 52.44118, 17.00713 52.44375, 17.01573 52.44743, 17.01996 52.44924, 17.02482 52.43962, 17.02122 52.43622, 17.01573 52.43523, 17.00714 52.43367, 17.01163 52.42862, 17.01573 52.42879, 17.03204 52.…	0	38.4219	47.0636	120.882	0	0.122583	0.107103	0.109032	0	0.0138283	0.00811407	0.00571424	0	0.00829843	0.000135235	0.0081632	0	0.0400344	0.0348039	0.0193501
PL217	POLYGON ((21.29715 49.84286, 21.31508 49.83589, 21.32261 49.8299, 21.33646 49.8268, 21.34008 49.82221, 21.34128 49.81868, 21.34764 49.81488, 21.33946 49.81192, 21.33388 49.8109, 21.33466 49.80779, 21.33011 49.80438, 21.32256 49.80309, 21.30766 49.79641, 21.27795 49.80455, 21.27045 49.79872, 21.26936 49.79423, 21.25159 49.7914, 21.24177 49.7761, 21.20479 49.78058, 21.18675 49.77872, 21.1576 49.781…	0	148.847	211.763	217.18	0	0.808029	0.595212	0.79444	0	0.00765479	0.016654	0.0203769	0	0.00785512	0.0794633	0.0847817	0	0.0393044	0.0452821	0.0821535
PL414	MULTIPOLYGON (((18.37715 52.53746, 18.38498 52.53208, 18.38701 52.52551, 18.38261 52.52065, 18.37632 52.50368, 18.38621 52.48519, 18.38455 52.47591, 18.39167 52.47022, 18.39831 52.47357, 18.4041 52.47075, 18.40571 52.47221, 18.41834 52.47335, 18.42519 52.47956, 18.44172 52.48029, 18.4503 52.47767, 18.46288 52.47701, 18.46664 52.48224, 18.46302 52.48991, 18.47203 52.48999, 18.48509 52.49802, 18.48…	0	87.565	59.9199	-606.113	0	0.188843	0.249937	-3.13825	0	-1.42463	-1.34804	-12.7988	0	-0.553206	-0.503789	-4.93776	0	0.0143261	0.0476704	-0.095174
PL424	POLYGON ((14.55449 53.35445, 14.56155 53.35922, 14.57826 53.36279, 14.58382 53.36716, 14.57417 53.3709, 14.54602 53.37494, 14.53524 53.37341, 14.5335 53.38278, 14.49512 53.39265, 14.4842 53.39237, 14.47148 53.40201, 14.47318 53.40508, 14.48359 53.40825, 14.48383 53.41552, 14.47116 53.41967, 14.4746 53.4262, 14.47682 53.42748, 14.47948 53.42765, 14.4826 53.43638, 14.47904 53.43837, 14.47682 53.438…	0	7588.47	9285.54	30510	0	21.0579	19.3592	58.2729	0	1.51117	0.494016	0.494016	0	0.722689	0.705737	0.705737	0	0.0824724	0.0644682	0.0644682
PL428	MULTIPOLYGON (((15.4792 53.87711, 15.46442 53.8769, 15.46348 53.87027, 15.46699 53.86357, 15.46686 53.85608, 15.4403 53.8469, 15.43019 53.84821, 15.42537 53.85434, 15.4184 53.85291, 15.4099 53.86021, 15.40369 53.86094, 15.40289 53.8593, 15.3961 53.84539, 15.38628 53.84603, 15.36604 53.84083, 15.36869 53.83209, 15.36028 53.83094, 15.35484 53.82673, 15.35771 53.82137, 15.34892 53.81707, 15.34526 53…	0	555.556	-286.165	-555.075	0	-0.591288	0.977556	-0.744841	0	-10.0391	1.03381	-11.5137	0	-2.44546	0.572134	-2.90549	0	0.146951	0.0772692	0.119532
PL431	POLYGON ((15.9625 53.04138, 15.95625 53.04003, 15.95226 53.03401, 15.95636 53.03167, 15.95528 53.01706, 15.95739 53.01414, 15.94974 52.99729, 15.95428 52.98869, 15.95254 52.98532, 15.95542 52.97612, 15.94695 52.9727, 15.96098 52.97014, 15.96095 52.95708, 15.97896 52.93417, 15.97513 52.93088, 15.97286 52.92893, 15.97711 52.92295, 15.97957 52.91204, 15.97336 52.90572, 15.97357 52.90201, 15.96797 52…	0	721.097	703.746	941.363	0	2.11312	2.1488	2.52976	0	0.0732925	0.118021	0.061905	0	0.285328	0.314185	0.285139	0	0.186925	0.198447	0.186039
PL214	POLYGON ((20.68154 50.20588, 20.68173 50.2032, 20.68153 50.2008, 20.67802 50.1971, 20.66493 50.19543, 20.63992 50.17307, 20.62239 50.16496, 20.60954 50.15265, 20.59578 50.15361, 20.59066 50.15228, 20.58891 50.14887, 20.59102 50.14276, 20.58855 50.14051, 20.58234 50.14096, 20.57039 50.14826, 20.56158 50.14073, 20.55168 50.14139, 20.5376 50.1463, 20.51109 50.13854, 20.50095 50.13035, 20.51132 50.11…	0	147.52	153.533	157.447	0	0.569177	0.524424	0.569177	0	0.0170334	0.0170334	0.0170334	0	0.0724741	0.0724741	0.0724741	0	0.0812848	0.0792796	0.0812848
PL218	POLYGON ((20.51808 49.79824, 20.5304 49.78746, 20.55153 49.77745, 20.56158 49.77649, 20.57979 49.76857, 20.58508 49.76187, 20.60265 49.7695, 20.61289 49.77637, 20.615 49.78522, 20.62431 49.78923, 20.63093 49.79015, 20.63141 49.79632, 20.64616 49.79517, 20.64865 49.8003, 20.66437 49.80548, 20.67023 49.80037, 20.67873 49.79981, 20.68701 49.80161, 20.69265 49.80642, 20.71317 49.80655, 20.73891 49.79…	0	235.063	235.149	233.292	0	0.753059	0.753059	0.746554	0	0.0230579	0.0230579	0.0191625	0	0.0761839	0.0761839	0.076119	0	0.126514	0.126514	0.125731
PL416	POLYGON ((18.47197 51.85101, 18.47008 51.84185, 18.46482 51.8347, 18.46795 51.82297, 18.44964 51.82619, 18.44303 51.82566, 18.44182 51.79872, 18.43341 51.79373, 18.4093 51.79167, 18.42893 51.77258, 18.43179 51.76457, 18.42964 51.75796, 18.42082 51.75706, 18.41663 51.74912, 18.404 51.75004, 18.40496 51.74668, 18.41532 51.74525, 18.4202 51.7415, 18.42313 51.73577, 18.42071 51.72762, 18.40901 51.726…	0	127.774	266.138	299.852	0	0.892735	0.536477	0.817862	0	0.123057	0.0328652	0.0328652	0	0.202979	0.146906	0.146906	0	0.149651	0.0656124	0.108471
PL811	POLYGON ((23.12841 52.28784, 23.13282 52.28571, 23.13959 52.28599, 23.15251 52.28029, 23.17834 52.28314, 23.18157 52.28324, 23.20074 52.27804, 23.20384 52.27569, 23.20001 52.26745, 23.20502 52.2564, 23.19462 52.23964, 23.20421 52.22664, 23.22101 52.22474, 23.23716 52.22011, 23.25126 52.21884, 23.26706 52.215, 23.27529 52.21555, 23.29493 52.22091, 23.30429 52.22127, 23.30727 52.21817, 23.29947 52.…	0	456.928	650.721	651.686	0	2.26075	1.29988	2.23881	0	0.100359	0.0704687	0.0728538	0	0.357389	0.336236	0.339644	0	0.130686	0.121589	0.125573
PL713	MULTIPOLYGON (((20.38501 51.64161, 20.39226 51.63599, 20.41382 51.63376, 20.41423 51.63094, 20.41844 51.62938, 20.41919 51.62028, 20.42489 51.61162, 20.42204 51.60695, 20.41596 51.60487, 20.42028 51.60004, 20.42876 51.59933, 20.43291 51.59343, 20.43722 51.58277, 20.43474 51.5746, 20.4418 51.57179, 20.46018 51.57379, 20.46232 51.56579, 20.46784 51.5598, 20.46643 51.55448, 20.45644 51.54388, 20.450…	0	-1292.91	-1223.17	-61.9667	0	-10.3061	-10.577	-0.560621	0	-37.7048	-37.7418	-4.52643	0	-14.9761	-15	-1.67011	0	-0.363178	-0.380397	0.0442281
PL228	POLYGON ((19.13361 50.52254, 19.13092 50.51147, 19.13447 50.50435, 19.12547 50.50247, 19.11542 50.50037, 19.11675 50.49726, 19.11503 50.49322, 19.12072 50.49012, 19.11366 50.48043, 19.10789 50.48185, 19.09903 50.48103, 19.09824 50.4777, 19.10379 50.47199, 19.10017 50.46488, 19.09062 50.46291, 19.08726 50.45674, 19.06929 50.45287, 19.06378 50.44291, 19.05785 50.44419, 19.05879 50.44873, 19.04744 5…	0	100.639	169.713	163.805	0	0.546147	0.269985	0.53764	0	0.0225487	0.0185226	0.0174543	0	0.0665394	0.0126919	0.0664544	0	0.148295	0.0953011	0.146544
PL229	POLYGON ((18.60747 50.55001, 18.6144 50.54932, 18.61843 50.55198, 18.62277 50.55116, 18.61649 50.54397, 18.61787 50.54282, 18.63538 50.5484, 18.64574 50.54683, 18.66501 50.53566, 18.65139 50.52693, 18.6384 50.52455, 18.64269 50.51693, 18.64779 50.51375, 18.65217 50.49918, 18.64319 50.49031, 18.63047 50.49117, 18.62926 50.48773, 18.62362 50.48771, 18.62481 50.48485, 18.6219 50.48083, 18.62332 50.4…	0	28.4261	94.3367	94.2427	0	0.329514	0.0799454	0.337388	0	0.0126691	0.00788862	0.0123778	0	0.00924651	0.00916683	0.0305869	0	0.0501608	0.0470221	0.09021
PL22A	POLYGON ((19.24177 50.16127, 19.23601 50.15893, 19.22314 50.15947, 19.20274 50.16531, 19.19946 50.16783, 19.18701 50.16896, 19.18429 50.16048, 19.16973 50.15507, 19.16042 50.16004, 19.14483 50.15895, 19.13568 50.15616, 19.13195 50.15292, 19.12547 50.15545, 19.11001 50.1609, 19.10546 50.16219, 19.10337 50.15476, 19.10547 50.14986, 19.10245 50.14555, 19.0921 50.14631, 19.07999 50.14035, 19.07613 50…	0	12.0938	49.7099	46.2417	0	0.169327	0.0288336	0.164332	0	0.00893013	0.00593951	0.00593951	0	0.00961065	0.00956081	0.00956081	0	0.0552181	0.0479578	0.0479578
PL22B	MULTIPOLYGON (((19.94997 50.50478, 19.95289 50.49398, 19.96394 50.48833, 19.97237 50.47561, 19.96958 50.47449, 19.93829 50.47873, 19.92653 50.47517, 19.90086 50.47311, 19.89306 50.46582, 19.89503 50.46166, 19.90198 50.45736, 19.90026 50.4538, 19.85387 50.44725, 19.85082 50.44358, 19.85284 50.43571, 19.84454 50.4342, 19.84215 50.43685, 19.84102 50.43812, 19.83675 50.43885, 19.83135 50.43672, 19.82…	0	-41.4513	534.901	-1299.2	0	0.716025	-0.0759626	-2.60887	0	1.10923	-0.467461	-13.0736	0	0.346057	-0.122313	-3.58481	0	0.108339	-0.00714209	-0.204227
PL821	POLYGON ((21.47737 49.84055, 21.50785 49.83655, 21.5257 49.83054, 21.54454 49.83007, 21.55189 49.82738, 21.55191 49.82221, 21.55671 49.81141, 21.55605 49.79605, 21.55986 49.78611, 21.5735 49.78542, 21.58853 49.78805, 21.59325 49.79094, 21.61815 49.79794, 21.62546 49.79854, 21.63978 49.80796, 21.63789 49.81086, 21.64055 49.81667, 21.62912 49.82221, 21.6608 49.84369, 21.69688 49.82221, 21.70815 49.…	0	6.01504	471.112	480.815	0	1.45604	0.0126915	1.45604	0	0.048739	0.00853508	0.048739	0	0.199748	0.0079181	0.199748	0	0.183709	0.00225306	0.183709
PL822	POLYGON ((23.54764 50.2516, 23.50606 50.23031, 23.47043 50.21778, 23.46692 50.21492, 23.44042 50.19329, 23.42888 50.18401, 23.38107 50.15967, 23.36369 50.14812, 23.3586 50.14469, 23.31476 50.11272, 23.29982 50.10746, 23.29486 50.10236, 23.27998 50.09977, 23.27859 50.08627, 23.26423 50.07838, 23.25005 50.06483, 23.23882 50.05449, 23.2167 50.04729, 23.21197 50.03026, 23.15427 49.98114, 23.14263 49.…	0	418.614	418.613	433.173	0	1.40583	1.40583	1.40583	0	0.0596293	0.0596293	0.0596293	0	0.240835	0.240835	0.240835	0	0.156077	0.156077	0.156077
PL426	MULTIPOLYGON (((16.79276 53.98555, 16.7877 53.98956, 16.76801 53.98847, 16.76164 53.99197, 16.7594 53.98846, 16.76196 53.98565, 16.7592 53.98512, 16.75823 53.97813, 16.75187 53.97579, 16.75587 53.97393, 16.76071 53.96581, 16.73862 53.95868, 16.73074 53.96055, 16.7211 53.95502, 16.71827 53.9534, 16.69156 53.9496, 16.71029 53.93771, 16.71509 53.93762, 16.7211 53.93056, 16.72595 53.92486, 16.72536 5…	0	91.292	108.345	738.788	0	0.470774	0.208775	3.43548	0	0.00837233	0.0655864	0.0572141	0	0.0054015	0.278395	0.272993	0	0.00528575	0.0661295	0.0671848
PL427	MULTIPOLYGON (((16.98205 53.90491, 16.97739 53.88419, 16.97563 53.88073, 16.96875 53.87859, 16.95223 53.87894, 16.95303 53.87559, 16.95083 53.87479, 16.92575 53.87479, 16.90995 53.87657, 16.89993 53.87545, 16.89532 53.87681, 16.89314 53.87213, 16.87317 53.86764, 16.87048 53.85809, 16.86467 53.85273, 16.87215 53.84455, 16.87093 53.83224, 16.90854 53.82044, 16.91029 53.81733, 16.90747 53.81154, 16.…	0	338.897	360.999	513.922	0	1.13345	0.969157	1.90004	0	0.0419333	0.0419333	0.0396305	0	0.173179	0.173179	0.17314	0	0.173353	0.169788	0.173086
PL922	POLYGON ((21.1218 52.55359, 21.1296 52.56433, 21.10769 52.56129, 21.09785 52.55905, 21.09523 52.55305, 21.08943 52.54977, 21.07957 52.54846, 21.06769 52.54936, 21.06361 52.54768, 21.05883 52.55076, 21.05241 52.55057, 21.05097 52.5471, 21.05946 52.54216, 21.05807 52.53841, 21.05219 52.53506, 21.03514 52.53499, 21.02543 52.54181, 21.02176 52.54124, 21.01432 52.5451, 21.00552 52.53568, 20.98756 52.5…	0	65.8277	163.418	288.565	0	0.726123	0.189808	1.05436	0	0.0523305	0.0585512	0.0523305	0	0.249691	0.253704	0.249691	0	0.065574	0.0632694	0.0936089
PL923	POLYGON ((19.68481 52.96304, 19.68811 52.96457, 19.69644 52.96414, 19.70018 52.97297, 19.7068 52.96853, 19.71692 52.96556, 19.73701 52.96664, 19.74056 52.9658, 19.76925 52.95907, 19.79245 52.9405, 19.81124 52.93254, 19.82038 52.93303, 19.82185 52.93088, 19.82262 52.92975, 19.81795 52.92145, 19.81949 52.91979, 19.83994 52.9201, 19.84215 52.91912, 19.85566 52.91314, 19.86507 52.90459, 19.88537 52.9…	0	136.582	158.974	167.874	0	0.622365	0.466195	0.622365	0	0.0407844	0.0348611	0.0407844	0	0.170159	0.166337	0.170159	0	0.0895142	0.083206	0.0895142
PL518	POLYGON ((17.24116 51.63395, 17.23873 51.63002, 17.24232 51.62937, 17.2433 51.63362, 17.24116 51.63395, 17.24432 51.63885, 17.25792 51.64036, 17.25743 51.64284, 17.26414 51.64309, 17.29062 51.64405, 17.32805 51.6479, 17.35748 51.64311, 17.38255 51.63572, 17.39081 51.63576, 17.4162 51.6308, 17.44017 51.63242, 17.46082 51.62666, 17.46614 51.62673, 17.47838 51.62161, 17.48682 51.61697, 17.49846 51.6…	0	326.412	336.663	410.273	0	1.16723	1.15556	1.16094	0	0.0703761	0.0646238	0.0666107	0	0.220717	0.217816	0.220654	0	0.135699	0.135189	0.135271
PL714	MULTIPOLYGON (((18.82781 52.06419, 18.83542 52.06219, 18.85229 52.05094, 18.85243 52.04877, 18.84444 52.04467, 18.84271 52.0414, 18.86046 52.03919, 18.87159 52.04254, 18.88397 52.04164, 18.88533 52.02164, 18.86236 52.01689, 18.86237 52.01039, 18.87179 52.01153, 18.87776 52.00871, 18.87728 52.00691, 18.8707 52.00622, 18.8707 52.00345, 18.91588 52.00197, 18.91566 52.00846, 18.91838 52.01098, 18.916…	0	125.232	160.103	272.282	0	0.6609	0.560357	0.970701	0	0.0796202	0.0511561	0.0306538	0	0.170534	0.0347194	0.138943	0	0.0650973	0.0205754	0.087843
PL823	POLYGON ((22.44791 50.12308, 22.45211 50.11694, 22.4469 50.11389, 22.44826 50.10969, 22.44533 50.10646, 22.43133 50.11082, 22.42269 50.10907, 22.42137 50.10362, 22.41494 50.10274, 22.41637 50.09297, 22.4144 50.09121, 22.38484 50.09019, 22.37987 50.09401, 22.37797 50.09281, 22.38275 50.08171, 22.38387 50.07064, 22.37612 50.06112, 22.37475 50.05389, 22.35497 50.05133, 22.34993 50.04671, 22.34131 50…	0	111.407	149.531	198.423	0	0.540127	0.45341	0.676593	0	0.00346819	0.0281822	0.0281822	0	0.00495456	0.110488	0.110488	0	0.0522279	0.0741233	0.123837
PL523	POLYGON ((17.79527 51.19415, 17.8132 51.18838, 17.82672 51.19407, 17.84391 51.18727, 17.84807 51.18278, 17.85074 51.17251, 17.83144 51.13819, 17.81716 51.13917, 17.8133 51.13725, 17.81274 51.13314, 17.81692 51.13147, 17.81937 51.12239, 17.82339 51.11854, 17.84781 51.11648, 17.85249 51.11329, 17.86217 51.11456, 17.86536 51.11291, 17.86914 51.11094, 17.87592 51.11092, 17.88025 51.10536, 17.88656 51…	0	228.687	230.336	341.746	0	0.86657	0.86657	0.862889	0	0.0492963	0.0492963	0.0507683	0	0.208749	0.208749	0.213197	0	0.105288	0.105288	0.107434
PL924	POLYGON ((22.40859 52.60969, 22.39388 52.61327, 22.38544 52.62196, 22.3719 52.62413, 22.37305 52.63511, 22.35985 52.64665, 22.35248 52.64996, 22.3499 52.65582, 22.31748 52.66652, 22.2751 52.6702, 22.26907 52.67577, 22.25925 52.68033, 22.22824 52.68633, 22.22092 52.69522, 22.21695 52.6971, 22.20858 52.698, 22.18176 52.69844, 22.17137 52.69522, 22.16749 52.6926, 22.16392 52.69185, 22.16111 52.6928,…	0	615.756	-71.5271	-325.403	0	0.124129	1.41585	-0.136812	0	-6.11934	0.596076	-6.95926	0	-1.62606	0.218445	-1.87556	0	0.0589776	0.0774748	0.0542219
PL524	POLYGON ((18.16368 51.17252, 18.16314 51.16888, 18.16824 51.16379, 18.18612 51.15808, 18.18822 51.1579, 18.21928 51.15525, 18.23609 51.15834, 18.25154 51.15613, 18.2624 51.1567, 18.27123 51.1506, 18.28904 51.14601, 18.3024 51.13963, 18.30527 51.13592, 18.31496 51.13395, 18.31961 51.13701, 18.32861 51.13879, 18.34973 51.13717, 18.36687 51.13772, 18.38095 51.12955, 18.38771 51.1295, 18.40231 51.124…	0	-542.149	-521.823	-769.712	0	-1.35081	-1.4526	-1.20154	0	-8.91153	-8.91516	-10.107	0	-2.41932	-2.41938	-2.61315	0	0.0252213	0.0219558	0.0851264
PL613	POLYGON ((18.27967 53.25308, 18.26716 53.24442, 18.29857 53.2452, 18.31031 53.24163, 18.31356 53.23887, 18.31801 53.22357, 18.34844 53.20994, 18.35278 53.18944, 18.3464 53.17694, 18.34948 53.16977, 18.36372 53.17262, 18.3697 53.17172, 18.38238 53.18193, 18.39116 53.17926, 18.41565 53.18285, 18.42368 53.17656, 18.4302 53.18041, 18.46803 53.20169, 18.46959 53.1987, 18.472 53.19335, 18.48299 53.1966…	0	131.266	136.46	179.175	0	0.448019	0.438035	0.438035	0	0.026732	0.0142141	0.0142141	0	0.0611619	0.0530858	0.0530858	0	0.140925	0.127262	0.127262
PL715	POLYGON ((19.9361 52.29973, 19.94007 52.28921, 19.95229 52.28411, 19.95848 52.28385, 19.95882 52.27682, 19.96514 52.26831, 19.9875 52.26231, 20.01734 52.26187, 20.04095 52.25752, 20.03846 52.24684, 20.07111 52.23824, 20.07954 52.23334, 20.06354 52.19955, 20.06229 52.19008, 20.07274 52.18127, 20.07855 52.17637, 20.08126 52.17475, 20.0853 52.17048, 20.08745 52.16821, 20.08662 52.15848, 20.0909 52.1…	0	136.958	156.792	146.641	0	0.675322	0.632702	0.632702	0	0.0879549	0.0345202	0.0345202	0	0.188707	0.154233	0.154233	0	0.0677066	0.0502353	0.0502353
PL721	POLYGON ((21.63016 51.06339, 21.66215 51.0255, 21.66817 51.02257, 21.68249 51.02028, 21.68555 51.01637, 21.68115 51.01036, 21.66436 51.00197, 21.67044 50.98761, 21.65446 50.9864, 21.64089 50.99167, 21.63251 50.98686, 21.63194 50.98019, 21.61152 50.97782, 21.59759 50.96534, 21.5914 50.95366, 21.60576 50.94142, 21.61492 50.92547, 21.60485 50.92038, 21.6083 50.91622, 21.59983 50.91191, 21.60265 50.9…	0	225.695	233.599	233.828	0	0.770028	0.753429	0.763234	0	0.0272269	0.01509	0.0187097	0	0.0826667	0.0720007	0.0771717	0	0.14093	0.134875	0.135142
PL617	MULTIPOLYGON (((17.70242 53.28588, 17.7056 53.28318, 17.69602 53.27712, 17.69672 53.24868, 17.68548 53.24509, 17.68755 53.24059, 17.6963 53.23881, 17.66991 53.22871, 17.6848 53.21199, 17.70912 53.21122, 17.71013 53.19187, 17.71442 53.19152, 17.71591 53.18767, 17.73679 53.18301, 17.73867 53.18024, 17.74595 53.18078, 17.74606 53.17552, 17.75343 53.17503, 17.75528 53.16432, 17.74492 53.1561, 17.7447…	0	163.407	136.362	250.876	0	0.554612	0.636329	0.636329	0	0.0122929	0.0354272	0.0354272	0	0.0079309	0.118314	0.118314	0	0.0324225	0.0770061	0.0770061
PL618	POLYGON ((18.76158 53.60488, 18.76239 53.56818, 18.75983 53.56432, 18.76288 53.56216, 18.76407 53.55404, 18.76457 53.55068, 18.75634 53.52388, 18.73684 53.47804, 18.70402 53.45166, 18.68774 53.44509, 18.67768 53.43835, 18.66313 53.43422, 18.64501 53.43178, 18.63997 53.43176, 18.63563 53.43416, 18.63413 53.43306, 18.63792 53.42656, 18.62637 53.42738, 18.62384 53.42973, 18.61471 53.4311, 18.58713 5…	0	0.294023	567.573	1195.39	0	1.90297	-1.29e-12	3.42658	0	-2.29e-13	-2.29e-13	-2.29e-13	0	-7.94e-13	-7.94e-13	-7.94e-13	0	0.101067	-1.81e-13	0.101067
PL824	POLYGON ((22.51974 50.58323, 22.53609 50.57061, 22.53744 50.5502, 22.52111 50.54854, 22.52213 50.54268, 22.51282 50.53896, 22.52048 50.53465, 22.53384 50.53684, 22.53444 50.5244, 22.52879 50.52173, 22.53561 50.51671, 22.53001 50.51241, 22.54108 50.5062, 22.54908 50.50762, 22.55622 50.50602, 22.5703 50.50941, 22.57605 50.50431, 22.56828 50.49882, 22.57069 50.49505, 22.5411 50.4847, 22.53255 50.483…	0	-82.5564	295.949	90.3781	0	0.897158	-0.222783	0.511053	0	0.146455	-1.31744	-1.50054	0	0.115922	-0.286162	-0.340552	0	0.117817	0.0319197	0.10386
PL619	POLYGON ((19.44466 52.93904, 19.4485 52.93088, 19.45092 52.92572, 19.46985 52.91777, 19.46509 52.9154, 19.45968 52.90604, 19.49665 52.87586, 19.49824 52.8751, 19.50876 52.86784, 19.51067 52.86527, 19.51466 52.86132, 19.51604 52.86017, 19.48636 52.86681, 19.47361 52.86457, 19.46386 52.85735, 19.47245 52.85137, 19.47167 52.84963, 19.45624 52.8449, 19.44403 52.83779, 19.42665 52.84032, 19.4236 52.83…	0	65.4113	136.609	272.798	0	0.564547	0.299637	0.667646	0	0.00617565	0.0291876	0.0353633	0	0.00398429	0.139267	0.143251	0	0.0285268	0.0575342	0.0813978
PL925	MULTIPOLYGON (((22.40859 52.60969, 22.41741 52.59945, 22.42096 52.59811, 22.42248 52.59719, 22.42629 52.59654, 22.43396 52.59367, 22.43753 52.59294, 22.43947 52.59199, 22.44143 52.59047, 22.44333 52.58865, 22.44539 52.58756, 22.44792 52.58684, 22.45785 52.58536, 22.46702 52.56724, 22.47313 52.56461, 22.48459 52.55966, 22.48993 52.54776, 22.4997 52.54334, 22.50426 52.53718, 22.52462 52.52297, 22.5…	0	89.9234	381.13	385.303	0	1.39591	0.407727	1.38743	0	0.0586512	0.0480197	0.0480197	0	0.235982	0.229123	0.229123	0	0.0996009	0.0572059	0.0969165
PL622	MULTIPOLYGON (((21.55932 54.3225, 21.55897 54.31844, 21.55206 54.31615, 21.5525 54.31231, 21.54868 54.30914, 21.5612 54.30037, 21.56136 54.2892, 21.56682 54.28376, 21.56357 54.278, 21.54843 54.27261, 21.53899 54.26252, 21.53638 54.25606, 21.53876 54.25185, 21.53733 54.24507, 21.54847 54.23811, 21.56388 54.23452, 21.5652 54.22484, 21.57211 54.21805, 21.58359 54.21595, 21.58729 54.22271, 21.60051 5…	0	495.582	183.533	580.912	0	0.774386	1.54652	1.88438	0	0.0716313	0.0608962	0.0716313	0	0.297488	0.290562	0.297488	0	0.0706894	0.162909	0.165499
PL634	POLYGON ((18.54173 54.58448, 18.53438 54.58164, 18.5372 54.57647, 18.53535 54.57123, 18.51072 54.56193, 18.50531 54.56355, 18.48331 54.56374, 18.47136 54.56105, 18.46359 54.5619, 18.46101 54.55788, 18.44142 54.56333, 18.43546 54.56321, 18.43095 54.56652, 18.42696 54.55903, 18.41307 54.55659, 18.41575 54.55381, 18.40746 54.55189, 18.39112 54.54295, 18.39066 54.53615, 18.40334 54.5359, 18.40401 54.…	0	1390.38	1295.9	1619.52	0	2.57265	2.83308	3.40471	0	0.0288594	0.0265137	0.0288594	0	0.129859	0.126508	0.129859	0	0.0983947	0.180302	0.180451
PL636	POLYGON ((17.80019 54.17817, 17.79882 54.17446, 17.79185 54.17167, 17.78813 54.16696, 17.77468 54.13973, 17.7682 54.14446, 17.77087 54.14726, 17.76947 54.14934, 17.76464 54.14967, 17.76054 54.15232, 17.73965 54.15529, 17.73358 54.14409, 17.72798 54.142, 17.72539 54.13581, 17.72086 54.13378, 17.72685 54.13013, 17.72453 54.12801, 17.72133 54.12831, 17.72364 54.11233, 17.7354 54.10542, 17.73586 54.0…	0	587.386	658.27	1245.71	0	2.06086	1.759	4.94485	0	0.123806	0.123806	0.123806	0	0.359172	0.359172	0.359172	0	0.190735	0.190735	0.190735
PL722	POLYGON ((21.803 51.07208, 21.82179 51.05829, 21.82609 51.04711, 21.82139 51.03973, 21.80543 51.03202, 21.80288 51.02596, 21.80415 51.02127, 21.82017 51.00664, 21.82169 50.98829, 21.81721 50.97402, 21.81941 50.96488, 21.81197 50.94845, 21.8145 50.93213, 21.83031 50.90572, 21.8304 50.88782, 21.83581 50.8783, 21.83742 50.87579, 21.84097 50.87181, 21.84393 50.86789, 21.84742 50.86169, 21.84793 50.86…	0	-1163.89	776.306	-1158	0	1.54848	-1.96502	-1.96502	0	1.20757	-13.7798	-13.7798	0	0.547617	-3.60623	-3.60623	0	0.101839	0.0399865	0.0399865
PL637	POLYGON ((18.32724 54.14109, 18.32394 54.13763, 18.33011 54.13466, 18.32794 54.12867, 18.3206 54.11374, 18.3356 54.11244, 18.35156 54.10771, 18.34486 54.09701, 18.3307 54.08326, 18.34251 54.08039, 18.34728 54.07538, 18.34731 54.06662, 18.35309 54.06561, 18.35891 54.05953, 18.34476 54.04723, 18.32779 54.0492, 18.31846 54.03966, 18.29186 54.03418, 18.28977 54.03165, 18.29285 54.02513, 18.28841 54.0…	0	538.475	609.523	1106.01	0	1.90691	1.70168	3.11432	0	0.0833409	0.0252399	0.058101	0	0.293509	0.0162838	0.277225	0	0.190697	0.129299	0.184674
PL638	POLYGON ((19.21769 54.11612, 19.21728 54.11557, 19.22658 54.11453, 19.23139 54.11203, 19.25456 54.08606, 19.25188 54.08348, 19.22585 54.07687, 19.22173 54.06943, 19.23226 54.06466, 19.23954 54.06391, 19.2655 54.05157, 19.27484 54.05246, 19.28221 54.04172, 19.27174 54.04154, 19.25965 54.03533, 19.26804 54.02512, 19.27106 54.02326, 19.27203 54.01732, 19.28054 54.01324, 19.28809 54.01603, 19.2936 54…	0	73.5803	130.916	422.876	0	0.530051	0.364927	1.25698	0	2.77e-16	0.0145613	0.0313739	0	1.02e-15	0.00939442	0.149698	0	0.0361222	0.01066	0.102227
PL711	POLYGON ((19.35936 51.6992, 19.34258 51.71818, 19.34629 51.72795, 19.33857 51.7268, 19.33791 51.73022, 19.33491 51.73029, 19.34313 51.73407, 19.33952 51.73832, 19.34099 51.7395, 19.35902 51.7419, 19.3636 51.74028, 19.3704 51.742, 19.37016 51.74943, 19.37388 51.75487, 19.35443 51.7596, 19.35203 51.76397, 19.33868 51.76731, 19.34189 51.77861, 19.33645 51.78082, 19.33731 51.78407, 19.34914 51.78534,…	0	42.3195	42.542	47.4518	0	0.164033	0.164033	0.164033	0	0.005924	0.005924	0.005924	0	0.00846286	0.00846286	0.00846286	0	0.0177241	0.0177241	0.0177241
PL841	POLYGON ((23.5887 53.69593, 23.60298 53.66192, 23.60444 53.65812, 23.60546 53.65518, 23.62488 53.60123, 23.65965 53.52176, 23.66799 53.51114, 23.68903 53.47175, 23.70927 53.43383, 23.70996 53.43283, 23.71077 53.43164, 23.71313 53.42821, 23.71777 53.42113, 23.72113 53.41603, 23.72191 53.41484, 23.72318 53.41282, 23.72591 53.40864, 23.74665 53.37396, 23.76878 53.32867, 23.79899 53.27427, 23.818 53.…	0	89.144	94.072	328.769	0	0.457367	0.447084	1.10465	0	0.00379611	7.98e-15	0.00379611	0	0.00542301	-8.39e-15	0.00542301	0	0.00356284	0.0033965	0.0950844
PL621	MULTIPOLYGON (((20.41114 53.21416, 20.4129 53.21073, 20.3991 53.19664, 20.38369 53.18915, 20.37633 53.17741, 20.36604 53.17575, 20.32927 53.16189, 20.33159 53.15951, 20.35727 53.15488, 20.35168 53.14742, 20.33441 53.14516, 20.32479 53.14386, 20.29202 53.13944, 20.27636 53.14238, 20.26603 53.1405, 20.22468 53.15007, 20.19545 53.15233, 20.16621 53.15531, 20.16345 53.14913, 20.15628 53.14439, 20.143…	0	320.286	407.772	691.238	0	1.46626	1.08934	2.1542	0	0.046913	0.046913	0.046913	0	0.211915	0.211915	0.211915	0	0.10483	0.10483	0.10483
PL926	MULTIPOLYGON (((20.25102 52.38809, 20.30973 52.39108, 20.32479 52.39045, 20.37114 52.3885, 20.39445 52.38149, 20.40481 52.38434, 20.40512 52.37637, 20.40122 52.37242, 20.4175 52.37029, 20.42176 52.3622, 20.42361 52.34178, 20.42045 52.33708, 20.42148 52.33109, 20.40454 52.32901, 20.38855 52.32436, 20.38516 52.32006, 20.37945 52.31857, 20.37991 52.30833, 20.39261 52.30837, 20.39891 52.30617, 20.411…	0	161.148	209.587	221.49	0	0.754869	0.531067	0.754869	0	0.0346515	0.0533282	0.0346515	0	0.165337	0.177387	0.165337	0	0.104466	0.112384	0.104466
PL623	POLYGON ((22.7921 54.36336, 22.80535 54.34841, 22.80235 54.3412, 22.78312 54.33387, 22.77767 54.32908, 22.79417 54.32483, 22.78902 54.31232, 22.78447 54.308, 22.7894 54.3002, 22.768 54.28944, 22.7591 54.29578, 22.75214 54.29776, 22.74501 54.29113, 22.73116 54.28568, 22.69485 54.276, 22.6774 54.27951, 22.64403 54.28725, 22.62496 54.2693, 22.61267 54.26098, 22.60805 54.26034, 22.57762 54.26506, 22.…	0	438.555	455.243	527.26	0	1.51353	1.23696	1.70804	0	0.0354663	0.098112	0.0645497	0	0.0243731	0.323283	0.301629	0	0.0917913	0.153351	0.148567
PL633	POLYGON ((18.95003 54.35831, 18.94845 54.35566, 18.94627 54.3511, 18.9429 54.34221, 18.93549 54.31971, 18.93437 54.31533, 18.9337 54.31085, 18.93348 54.30779, 18.93364 54.30171, 18.93422 54.29743, 18.93466 54.29524, 18.9353 54.29291, 18.93685 54.28835, 18.9407 54.28021, 18.93089 54.28227, 18.9231 54.28794, 18.91867 54.30256, 18.90941 54.3125, 18.89822 54.31441, 18.87613 54.31057, 18.86865 54.3121…	0	45.6579	45.777	211.059	0	0.181612	0.181719	0.582727	0	0.00531825	0.0054515	0.00531825	0	0.00825845	0.00834442	0.00825845	0	0.010364	0.0113289	0.010364
PL712	POLYGON ((20.01624 51.77347, 20.00557 51.76584, 19.99131 51.76227, 19.98943 51.75565, 19.99577 51.74816, 19.98698 51.7456, 19.98133 51.74104, 19.97835 51.7359, 19.98269 51.73357, 19.98225 51.72702, 19.96763 51.72766, 19.95679 51.7197, 19.95535 51.71326, 19.94734 51.70969, 19.95237 51.7052, 19.91289 51.66444, 19.87878 51.66034, 19.88055 51.66451, 19.87482 51.67361, 19.8762 51.68018, 19.85867 51.69…	0	70.1561	142.117	141.79	0	0.522575	0.230492	0.505153	0	0.0384566	0.0166148	0.0166148	0	0.0816871	0.0675956	0.0675956	0	0.100384	0.0824826	0.0824826
PL213	POLYGON ((19.86641 50.09845, 19.86434 50.10174, 19.86293 50.10652, 19.87415 50.11065, 19.88101 50.12023, 19.89038 50.12398, 19.89601 50.12607, 19.90235 50.12389, 19.9085 50.1178, 19.91711 50.10069, 19.92995 50.10545, 19.92516 50.11, 19.92562 50.11365, 19.93771 50.11584, 19.94387 50.11912, 19.94727 50.11863, 19.95789 50.109, 19.96382 50.1097, 19.98376 50.10524, 20.00513 50.10711, 20.0255 50.10427,…	0	7.7612	39.8739	43.6344	0	0.15612	0.0175944	0.15612	0	0.00527552	0.00527552	0.00527552	0	0.00753647	0.00753647	0.00753647	0	0.0120768	0.0120768	0.0120768
PL815	MULTIPOLYGON (((22.6229 52.01874, 22.61795 52.01131, 22.62591 52.00058, 22.63341 51.99771, 22.63527 51.98766, 22.63015 51.98181, 22.63353 51.96934, 22.63034 51.96876, 22.62129 51.97344, 22.61311 51.97026, 22.59177 51.97214, 22.57667 51.9677, 22.56953 51.96112, 22.56922 51.95369, 22.56125 51.94775, 22.56277 51.94103, 22.54986 51.93413, 22.55896 51.93276, 22.55744 51.9294, 22.56672 51.92811, 22.571…	0	94.988	156.236	290.133	0	0.671008	0.399167	1.03314	0	0.0382177	0.01429	0.0382177	0	0.174736	0.00921937	0.174736	0	0.0622675	0.00528456	0.1044
PL921	POLYGON ((21.61554 51.61756, 21.6261 51.61009, 21.64922 51.60202, 21.65278 51.59701, 21.65393 51.58555, 21.65786 51.58111, 21.67749 51.57727, 21.6986 51.56971, 21.75702 51.56077, 21.78514 51.56867, 21.81735 51.56416, 21.82135 51.56313, 21.82377 51.56216, 21.82594 51.56098, 21.82858 51.55885, 21.83063 51.55637, 21.83204 51.55383, 21.83287 51.55109, 21.8331 51.54836, 21.83345 51.53525, 21.8548 51.5…	0	1046.05	-1572.22	-2567.74	0	-4.06331	1.26686	-5.06642	0	-23.2829	2.25423	-26.4928	0	-6.17873	0.698855	-7.13646	0	0.00097154	0.0846032	-0.0355523

## Sheet: Figure_5
Scenario	Total costs (bn EUR/year)	Renewable (TWh)	Additional storage (GW)	Gini index (Total system costs)
Frozen generation capacity	112.213	431.774	0	0.638391
Min. system costs (MGA 69)	125.639	892.446	0.00263928	0.561055
Max. regional equality (MGA 20)	132.216	927.977	0.730328	0.483313
Max. renewables (MGA 26)	134.426	1036.95	46.9113	0.523048
MGA_1	127.802	941.577	0.00169301	0.545709
MGA_2	127.936	958.362	0.0351017	0.544823
MGA_3	134.398	980.269	38.4371	0.532207
MGA_4	127.794	915.839	5.32781	0.530096
MGA_5	128.995	977.414	0.00972803	0.524437
MGA_6	128.788	981.988	12.0957	0.545441
MGA_7	133.787	1032.31	43.4591	0.53156
MGA_8	132.804	992.575	0.0361989	0.531592
MGA_9	128.629	940.888	0.127877	0.529771
MGA_10	128.953	933.398	0.00984923	0.511726
MGA_11	127.716	908.604	0.0752964	0.536146
MGA_12	132.681	977.901	34.31	0.534836
MGA_13	129.532	889.402	0.00298619	0.510047
MGA_14	126.777	933.377	0.0185595	0.559914
MGA_15	130.241	947.115	23.7524	0.547772
MGA_16	129.309	889.741	0.00146279	0.503151
MGA_17	126.006	947.198	0.619725	0.556346
MGA_18	129.214	986.168	6.02931	0.525105
MGA_19	128.14	955.809	0.647664	0.543591
MGA_20	132.216	927.977	0.730328	0.483313
MGA_21	134.085	997.388	38.0657	0.538965
MGA_22	127.726	934.941	0.0128732	0.55494
MGA_23	132.741	977.456	32.7891	0.543312
MGA_24	131.446	990.69	28.2613	0.550217
MGA_25	132.271	1004.05	27.2487	0.533499
MGA_26	134.426	1036.95	46.9113	0.523048
MGA_27	128.139	924.808	0.00131295	0.55801
MGA_28	129.176	908.5	0.728384	0.512838
MGA_29	134.789	1030.65	47.9925	0.52314
MGA_30	127.303	975.503	0.2592	0.549135
MGA_31	128.175	887.423	0.0388103	0.511263
MGA_32	132.099	955.416	23.2238	0.552215
MGA_33	131.579	985.379	23.8671	0.538368
MGA_34	127.151	924.088	0.0196371	0.547469
MGA_35	127.717	880.129	0.662741	0.522685
MGA_36	127.577	948.091	0.120557	0.549888
MGA_37	133.068	1017.02	34.9845	0.532871
MGA_38	132.227	986.555	25.8219	0.54712
MGA_39	130.941	924.467	0.0611864	0.50062
MGA_40	132.569	972.349	32.0312	0.535763
MGA_41	127.017	959.321	0.00781539	0.542123
MGA_42	133.276	992.867	35.6816	0.537564
MGA_43	128.696	930.974	0.264372	0.541258
MGA_44	128.815	905.851	0.423554	0.530555
MGA_45	132.788	1025.04	38.9918	0.52662
MGA_46	127.591	852.563	0.0590745	0.536216
MGA_47	133.954	995.746	28.3944	0.523404
[truncated: 53 more rows]

## Sheet: Figure_6
Scenario	Total costs (bn EUR/year)	Gini index (Total system costs)	Renewable (TWh)	GHG emissions (MtCO2)	Particulate matter (ktPM-10)	Land use (km2)	Jobs (thousands)
[truncated: 104 more rows]

[truncated: 2 more sheets: Figure_7, Supplementary_Figure_2]
